# Supplementary material for: Remotely-Sensed Indicators of N-Related Biomass Allocation in Schoenoplectus acutus
Source: PLoS One. 2014 Mar 10;9(3):e90870. doi: 10.1371/journal.pone.0090870 (PMC3948718; doi:10.1371/journal.pone.0090870)
Supplement: Dataset S1 — First derivative reflectance data used in this study. Abbreviations are as follows: plot is an arbitrary number indexing samples; p_nitrogen is percent foliar N, treatment is treatment with values of N reflecting nitrogen addition and C the control; AB and BG biomass are aboveground and belowground biomass in grams; wXXX (e.g. w350–w2500) are the first derivative of reflectance at wavelength XXX, where wavelength is measured in nanometers. (ZIP) [file pone.0090870.s001.zip]

Archive with 1 entries (1 files):
- Dataset_S1_1stDerivative_reflectance.txt
