# Supplementary material for: Remotely-Sensed Indicators of N-Related Biomass Allocation in Schoenoplectus acutus
Source: PLoS One. 2014 Mar 10;9(3):e90870. doi: 10.1371/journal.pone.0090870 (PMC3948718; doi:10.1371/journal.pone.0090870)
Supplement: Dataset S1 — First derivative reflectance data used in this study. Abbreviations are as follows: plot is an arbitrary number indexing samples; p_nitrogen is percent foliar N, treatment is treatment with values of N reflecting nitrogen addition and C the control; AB and BG biomass are aboveground and belowground biomass in grams; wXXX (e.g. w350–w2500) are the first derivative of reflectance at wavelength XXX, where wavelength is measured in nanometers. (ZIP) [file pone.0090870.s001.zip › Dataset_S1_1stDerivative_reflectance.txt]

plot	p_nitrogen	treatment	AB_biomass	BG_biomass	w350	w351	w352	w353	w354	w355	w356	w357	w358	w359	w360	w361	w362	w363	w364	w365	w366	w367	w368	w369	w370	w371	w372	w373	w374	w375	w376	w377	w378	w379	w380	w381	w382	w383	w384	w385	w386	w387	w388	w389	w390	w391	w392	w393	w394	w395	w396	w397	w398	w399	w400	w401	w402	w403	w404	w405	w406	w407	w408	w409	w410	w411	w412	w413	w414	w415	w416	w417	w418	w419	w420	w421	w422	w423	w424	w425	w426	w427	w428	w429	w430	w431	w432	w433	w434	w435	w436	w437	w438	w439	w440	w441	w442	w443	w444	w445	w446	w447	w448	w449	w450	w451	w452	w453	w454	w455	w456	w457	w458	w459	w460	w461	w462	w463	w464	w465	w466	w467	w468	w469	w470	w471	w472	w473	w474	w475	w476	w477	w478	w479	w480	w481	w482	w483	w484	w485	w486	w487	w488	w489	w490	w491	w492	w493	w494	w495	w496	w497	w498	w499	w500	w501	w502	w503	w504	w505	w506	w507	w508	w509	w510	w511	w512	w513	w514	w515	w516	w517	w518	w519	w520	w521	w522	w523	w524	w525	w526	w527	w528	w529	w530	w531	w532	w533	w534	w535	w536	w537	w538	w539	w540	w541	w542	w543	w544	w545	w546	w547	w548	w549	w550	w551	w552	w553	w554	w555	w556	w557	w558	w559	w560	w561	w562	w563	w564	w565	w566	w567	w568	w569	w570	w571	w572	w573	w574	w575	w576	w577	w578	w579	w580	w581	w582	w583	w584	w585	w586	w587	w588	w589	w590	w591	w592	w593	w594	w595	w596	w597	w598	w599	w600	w601	w602	w603	w604	w605	w606	w607	w608	w609	w610	w611	w612	w613	w614	w615	w616	w617	w618	w619	w620	w621	w622	w623	w624	w625	w626	w627	w628	w629	w630	w631	w632	w633	w634	w635	w636	w637	w638	w639	w640	w641	w642	w643	w644	w645	w646	w647	w648	w649	w650	w651	w652	w653	w654	w655	w656	w657	w658	w659	w660	w661	w662	w663	w664	w665	w666	w667	w668	w669	w670	w671	w672	w673	w674	w675	w676	w677	w678	w679	w680	w681	w682	w683	w684	w685	w686	w687	w688	w689	w690	w691	w692	w693	w694	w695	w696	w697	w698	w699	w700	w701	w702	w703	w704	w705	w706	w707	w708	w709	w710	w711	w712	w713	w714	w715	w716	w717	w718	w719	w720	w721	w722	w723	w724	w725	w726	w727	w728	w729	w730	w731	w732	w733	w734	w735	w736	w737	w738	w739	w740	w741	w742	w743	w744	w745	w746	w747	w748	w749	w750	w751	w752	w753	w754	w755	w756	w757	w758	w759	w760	w761	w762	w763	w764	w765	w766	w767	w768	w769	w770	w771	w772	w773	w774	w775	w776	w777	w778	w779	w780	w781	w782	w783	w784	w785	w786	w787	w788	w789	w790	w791	w792	w793	w794	w795	w796	w797	w798	w799	w800	w801	w802	w803	w804	w805	w806	w807	w808	w809	w810	w811	w812	w813	w814	w815	w816	w817	w818	w819	w820	w821	w822	w823	w824	w825	w826	w827	w828	w829	w830	w831	w832	w833	w834	w835	w836	w837	w838	w839	w840	w841	w842	w843	w844	w845	w846	w847	w848	w849	w850	w851	w852	w853	w854	w855	w856	w857	w858	w859	w860	w861	w862	w863	w864	w865	w866	w867	w868	w869	w870	w871	w872	w873	w874	w875	w876	w877	w878	w879	w880	w881	w882	w883	w884	w885	w886	w887	w888	w889	w890	w891	w892	w893	w894	w895	w896	w897	w898	w899	w900	w901	w902	w903	w904	w905	w906	w907	w908	w909	w910	w911	w912	w913	w914	w915	w916	w917	w918	w919	w920	w921	w922	w923	w924	w925	w926	w927	w928	w929	w930	w931	w932	w933	w934	w935	w936	w937	w938	w939	w940	w941	w942	w943	w944	w945	w946	w947	w948	w949	w950	w951	w952	w953	w954	w955	w956	w957	w958	w959	w960	w961	w962	w963	w964	w965	w966	w967	w968	w969	w970	w971	w972	w973	w974	w975	w976	w977	w978	w979	w980	w981	w982	w983	w984	w985	w986	w987	w988	w989	w990	w991	w992	w993	w994	w995	w996	w997	w998	w999	w1000	w1001	w1002	w1003	w1004	w1005	w1006	w1007	w1008	w1009	w1010	w1011	w1012	w1013	w1014	w1015	w1016	w1017	w1018	w1019	w1020	w1021	w1022	w1023	w1024	w1025	w1026	w1027	w1028	w1029	w1030	w1031	w1032	w1033	w1034	w1035	w1036	w1037	w1038	w1039	w1040	w1041	w1042	w1043	w1044	w1045	w1046	w1047	w1048	w1049	w1050	w1051	w1052	w1053	w1054	w1055	w1056	w1057	w1058	w1059	w1060	w1061	w1062	w1063	w1064	w1065	w1066	w1067	w1068	w1069	w1070	w1071	w1072	w1073	w1074	w1075	w1076	w1077	w1078	w1079	w1080	w1081	w1082	w1083	w1084	w1085	w1086	w1087	w1088	w1089	w1090	w1091	w1092	w1093	w1094	w1095	w1096	w1097	w1098	w1099	w1100	w1101	w1102	w1103	w1104	w1105	w1106	w1107	w1108	w1109	w1110	w1111	w1112	w1113	w1114	w1115	w1116	w1117	w1118	w1119	w1120	w1121	w1122	w1123	w1124	w1125	w1126	w1127	w1128	w1129	w1130	w1131	w1132	w1133	w1134	w1135	w1136	w1137	w1138	w1139	w1140	w1141	w1142	w1143	w1144	w1145	w1146	w1147	w1148	w1149	w1150	w1151	w1152	w1153	w1154	w1155	w1156	w1157	w1158	w1159	w1160	w1161	w1162	w1163	w1164	w1165	w1166	w1167	w1168	w1169	w1170	w1171	w1172	w1173	w1174	w1175	w1176	w1177	w1178	w1179	w1180	w1181	w1182	w1183	w1184	w1185	w1186	w1187	w1188	w1189	w1190	w1191	w1192	w1193	w1194	w1195	w1196	w1197	w1198	w1199	w1200	w1201	w1202	w1203	w1204	w1205	w1206	w1207	w1208	w1209	w1210	w1211	w1212	w1213	w1214	w1215	w1216	w1217	w1218	w1219	w1220	w1221	w1222	w1223	w1224	w1225	w1226	w1227	w1228	w1229	w1230	w1231	w1232	w1233	w1234	w1235	w1236	w1237	w1238	w1239	w1240	w1241	w1242	w1243	w1244	w1245	w1246	w1247	w1248	w1249	w1250	w1251	w1252	w1253	w1254	w1255	w1256	w1257	w1258	w1259	w1260	w1261	w1262	w1263	w1264	w1265	w1266	w1267	w1268	w1269	w1270	w1271	w1272	w1273	w1274	w1275	w1276	w1277	w1278	w1279	w1280	w1281	w1282	w1283	w1284	w1285	w1286	w1287	w1288	w1289	w1290	w1291	w1292	w1293	w1294	w1295	w1296	w1297	w1298	w1299	w1300	w1301	w1302	w1303	w1304	w1305	w1306	w1307	w1308	w1309	w1310	w1311	w1312	w1313	w1314	w1315	w1316	w1317	w1318	w1319	w1320	w1321	w1322	w1323	w1324	w1325	w1326	w1327	w1328	w1329	w1330	w1331	w1332	w1333	w1334	w1335	w1336	w1337	w1338	w1339	w1340	w1341	w1342	w1343	w1344	w1345	w1346	w1347	w1348	w1349	w1350	w1351	w1352	w1353	w1354	w1355	w1356	w1357	w1358	w1359	w1360	w1361	w1362	w1363	w1364	w1365	w1366	w1367	w1368	w1369	w1370	w1371	w1372	w1373	w1374	w1375	w1376	w1377	w1378	w1379	w1380	w1381	w1382	w1383	w1384	w1385	w1386	w1387	w1388	w1389	w1390	w1391	w1392	w1393	w1394	w1395	w1396	w1397	w1398	w1399	w1400	w1401	w1402	w1403	w1404	w1405	w1406	w1407	w1408	w1409	w1410	w1411	w1412	w1413	w1414	w1415	w1416	w1417	w1418	w1419	w1420	w1421	w1422	w1423	w1424	w1425	w1426	w1427	w1428	w1429	w1430	w1431	w1432	w1433	w1434	w1435	w1436	w1437	w1438	w1439	w1440	w1441	w1442	w1443	w1444	w1445	w1446	w1447	w1448	w1449	w1450	w1451	w1452	w1453	w1454	w1455	w1456	w1457	w1458	w1459	w1460	w1461	w1462	w1463	w1464	w1465	w1466	w1467	w1468	w1469	w1470	w1471	w1472	w1473	w1474	w1475	w1476	w1477	w1478	w1479	w1480	w1481	w1482	w1483	w1484	w1485	w1486	w1487	w1488	w1489	w1490	w1491	w1492	w1493	w1494	w1495	w1496	w1497	w1498	w1499	w1500	w1501	w1502	w1503	w1504	w1505	w1506	w1507	w1508	w1509	w1510	w1511	w1512	w1513	w1514	w1515	w1516	w1517	w1518	w1519	w1520	w1521	w1522	w1523	w1524	w1525	w1526	w1527	w1528	w1529	w1530	w1531	w1532	w1533	w1534	w1535	w1536	w1537	w1538	w1539	w1540	w1541	w1542	w1543	w1544	w1545	w1546	w1547	w1548	w1549	w1550	w1551	w1552	w1553	w1554	w1555	w1556	w1557	w1558	w1559	w1560	w1561	w1562	w1563	w1564	w1565	w1566	w1567	w1568	w1569	w1570	w1571	w1572	w1573	w1574	w1575	w1576	w1577	w1578	w1579	w1580	w1581	w1582	w1583	w1584	w1585	w1586	w1587	w1588	w1589	w1590	w1591	w1592	w1593	w1594	w1595	w1596	w1597	w1598	w1599	w1600	w1601	w1602	w1603	w1604	w1605	w1606	w1607	w1608	w1609	w1610	w1611	w1612	w1613	w1614	w1615	w1616	w1617	w1618	w1619	w1620	w1621	w1622	w1623	w1624	w1625	w1626	w1627	w1628	w1629	w1630	w1631	w1632	w1633	w1634	w1635	w1636	w1637	w1638	w1639	w1640	w1641	w1642	w1643	w1644	w1645	w1646	w1647	w1648	w1649	w1650	w1651	w1652	w1653	w1654	w1655	w1656	w1657	w1658	w1659	w1660	w1661	w1662	w1663	w1664	w1665	w1666	w1667	w1668	w1669	w1670	w1671	w1672	w1673	w1674	w1675	w1676	w1677	w1678	w1679	w1680	w1681	w1682	w1683	w1684	w1685	w1686	w1687	w1688	w1689	w1690	w1691	w1692	w1693	w1694	w1695	w1696	w1697	w1698	w1699	w1700	w1701	w1702	w1703	w1704	w1705	w1706	w1707	w1708	w1709	w1710	w1711	w1712	w1713	w1714	w1715	w1716	w1717	w1718	w1719	w1720	w1721	w1722	w1723	w1724	w1725	w1726	w1727	w1728	w1729	w1730	w1731	w1732	w1733	w1734	w1735	w1736	w1737	w1738	w1739	w1740	w1741	w1742	w1743	w1744	w1745	w1746	w1747	w1748	w1749	w1750	w1751	w1752	w1753	w1754	w1755	w1756	w1757	w1758	w1759	w1760	w1761	w1762	w1763	w1764	w1765	w1766	w1767	w1768	w1769	w1770	w1771	w1772	w1773	w1774	w1775	w1776	w1777	w1778	w1779	w1780	w1781	w1782	w1783	w1784	w1785	w1786	w1787	w1788	w1789	w1790	w1791	w1792	w1793	w1794	w1795	w1796	w1797	w1798	w1799	w1800	w1801	w1802	w1803	w1804	w1805	w1806	w1807	w1808	w1809	w1810	w1811	w1812	w1813	w1814	w1815	w1816	w1817	w1818	w1819	w1820	w1821	w1822	w1823	w1824	w1825	w1826	w1827	w1828	w1829	w1830	w1831	w1832	w1833	w1834	w1835	w1836	w1837	w1838	w1839	w1840	w1841	w1842	w1843	w1844	w1845	w1846	w1847	w1848	w1849	w1850	w1851	w1852	w1853	w1854	w1855	w1856	w1857	w1858	w1859	w1860	w1861	w1862	w1863	w1864	w1865	w1866	w1867	w1868	w1869	w1870	w1871	w1872	w1873	w1874	w1875	w1876	w1877	w1878	w1879	w1880	w1881	w1882	w1883	w1884	w1885	w1886	w1887	w1888	w1889	w1890	w1891	w1892	w1893	w1894	w1895	w1896	w1897	w1898	w1899	w1900	w1901	w1902	w1903	w1904	w1905	w1906	w1907	w1908	w1909	w1910	w1911	w1912	w1913	w1914	w1915	w1916	w1917	w1918	w1919	w1920	w1921	w1922	w1923	w1924	w1925	w1926	w1927	w1928	w1929	w1930	w1931	w1932	w1933	w1934	w1935	w1936	w1937	w1938	w1939	w1940	w1941	w1942	w1943	w1944	w1945	w1946	w1947	w1948	w1949	w1950	w1951	w1952	w1953	w1954	w1955	w1956	w1957	w1958	w1959	w1960	w1961	w1962	w1963	w1964	w1965	w1966	w1967	w1968	w1969	w1970	w1971	w1972	w1973	w1974	w1975	w1976	w1977	w1978	w1979	w1980	w1981	w1982	w1983	w1984	w1985	w1986	w1987	w1988	w1989	w1990	w1991	w1992	w1993	w1994	w1995	w1996	w1997	w1998	w1999	w2000	w2001	w2002	w2003	w2004	w2005	w2006	w2007	w2008	w2009	w2010	w2011	w2012	w2013	w2014	w2015	w2016	w2017	w2018	w2019	w2020	w2021	w2022	w2023	w2024	w2025	w2026	w2027	w2028	w2029	w2030	w2031	w2032	w2033	w2034	w2035	w2036	w2037	w2038	w2039	w2040	w2041	w2042	w2043	w2044	w2045	w2046	w2047	w2048	w2049	w2050	w2051	w2052	w2053	w2054	w2055	w2056	w2057	w2058	w2059	w2060	w2061	w2062	w2063	w2064	w2065	w2066	w2067	w2068	w2069	w2070	w2071	w2072	w2073	w2074	w2075	w2076	w2077	w2078	w2079	w2080	w2081	w2082	w2083	w2084	w2085	w2086	w2087	w2088	w2089	w2090	w2091	w2092	w2093	w2094	w2095	w2096	w2097	w2098	w2099	w2100	w2101	w2102	w2103	w2104	w2105	w2106	w2107	w2108	w2109	w2110	w2111	w2112	w2113	w2114	w2115	w2116	w2117	w2118	w2119	w2120	w2121	w2122	w2123	w2124	w2125	w2126	w2127	w2128	w2129	w2130	w2131	w2132	w2133	w2134	w2135	w2136	w2137	w2138	w2139	w2140	w2141	w2142	w2143	w2144	w2145	w2146	w2147	w2148	w2149	w2150	w2151	w2152	w2153	w2154	w2155	w2156	w2157	w2158	w2159	w2160	w2161	w2162	w2163	w2164	w2165	w2166	w2167	w2168	w2169	w2170	w2171	w2172	w2173	w2174	w2175	w2176	w2177	w2178	w2179	w2180	w2181	w2182	w2183	w2184	w2185	w2186	w2187	w2188	w2189	w2190	w2191	w2192	w2193	w2194	w2195	w2196	w2197	w2198	w2199	w2200	w2201	w2202	w2203	w2204	w2205	w2206	w2207	w2208	w2209	w2210	w2211	w2212	w2213	w2214	w2215	w2216	w2217	w2218	w2219	w2220	w2221	w2222	w2223	w2224	w2225	w2226	w2227	w2228	w2229	w2230	w2231	w2232	w2233	w2234	w2235	w2236	w2237	w2238	w2239	w2240	w2241	w2242	w2243	w2244	w2245	w2246	w2247	w2248	w2249	w2250	w2251	w2252	w2253	w2254	w2255	w2256	w2257	w2258	w2259	w2260	w2261	w2262	w2263	w2264	w2265	w2266	w2267	w2268	w2269	w2270	w2271	w2272	w2273	w2274	w2275	w2276	w2277	w2278	w2279	w2280	w2281	w2282	w2283	w2284	w2285	w2286	w2287	w2288	w2289	w2290	w2291	w2292	w2293	w2294	w2295	w2296	w2297	w2298	w2299	w2300	w2301	w2302	w2303	w2304	w2305	w2306	w2307	w2308	w2309	w2310	w2311	w2312	w2313	w2314	w2315	w2316	w2317	w2318	w2319	w2320	w2321	w2322	w2323	w2324	w2325	w2326	w2327	w2328	w2329	w2330	w2331	w2332	w2333	w2334	w2335	w2336	w2337	w2338	w2339	w2340	w2341	w2342	w2343	w2344	w2345	w2346	w2347	w2348	w2349	w2350	w2351	w2352	w2353	w2354	w2355	w2356	w2357	w2358	w2359	w2360	w2361	w2362	w2363	w2364	w2365	w2366	w2367	w2368	w2369	w2370	w2371	w2372	w2373	w2374	w2375	w2376	w2377	w2378	w2379	w2380	w2381	w2382	w2383	w2384	w2385	w2386	w2387	w2388	w2389	w2390	w2391	w2392	w2393	w2394	w2395	w2396	w2397	w2398	w2399	w2400	w2401	w2402	w2403	w2404	w2405	w2406	w2407	w2408	w2409	w2410	w2411	w2412	w2413	w2414	w2415	w2416	w2417	w2418	w2419	w2420	w2421	w2422	w2423	w2424	w2425	w2426	w2427	w2428	w2429	w2430	w2431	w2432	w2433	w2434	w2435	w2436	w2437	w2438	w2439	w2440	w2441	w2442	w2443	w2444	w2445	w2446	w2447	w2448	w2449	w2450	w2451	w2452	w2453	w2454	w2455	w2456	w2457	w2458	w2459	w2460	w2461	w2462	w2463	w2464	w2465	w2466	w2467	w2468	w2469	w2470	w2471	w2472	w2473	w2474	w2475	w2476	w2477	w2478	w2479	w2480	w2481	w2482	w2483	w2484	w2485	w2486	w2487	w2488	w2489	w2490	w2491	w2492	w2493	w2494	w2495	w2496	w2497	w2498	w2499	w2500																																																																																																																																																																																																																																																																																																																																																																																																																																																																																																																																																																																																																																																																																																																																																																																																																																																																																																																																																																																																																																																																																																																																																																																																																																																																																																																																																																																																																																																																																																																																																																																																																																																																																																																																																																																																																																																																																																																																																																																																																																																																																																																																																																																																																																																																																																																																																																																																																																																																																																																																																																																																																																																																																																																																																																																																																																																																																																																																																																																																																																																																																																																																																																																																																																																																																																																																																																																																																																																																																																																																																																																																																																																																																																																																																																																																																																																																																																																																																																																																																																																																																																																																																																																																																																																																																																																																																																																																																																																																																																																																																																																																																																																																																																																																																																																																																																																																																																																																																																																																																																																																																																																																																																																																																																																																																																																																																																																																																																																																																																																																																																																																																																																																																																																																																																																																																																																																																																																																																																																																																																																																																																																																																																																																																																																																																																																																																																																																																																																																																																																																																																																																																																																																																																																																																																																																																																																																																																																																																																																																																																																																																																																																																																																																																																																																																																																																																																																																																																																																																																																																																																																																																																																																																																																																																																																																																																																																																																																																																																																																																																																																																																																																																																																																																																																																																																																																																																																																																																																																																																																																																																																																																																																																																																																																																																																																																																																																																																																																																																																																																																																																																																																																																																																																																																																																																																																																																																																																																																																																																																																																																																																																																																																																																																																																																																																																																																																																																																																																																																																																																																																																																																																																																																																																																																																																																																																																																																																																																																																																																																																																																																																																																																																																																																																																																																																																																																																																																																																																																																																																																																																																																																																																																																																																																												
1	1.86	N	13.4	46.1	0	0	-0.000056	-0.000137	0.000022	0.000044	-0.000136	-0.000151	-0.000149	-0.000147	-0.000135	-0.000058	0.000025	-0.000034	-0.000058	-0.000065	-0.0001	-0.00006	-0.000062	-0.000043	-0.000017	0.000052	0.0001	0.000074	0.000031	-0.000029	-0.000072	-0.000136	-0.000143	-0.00008	-0.000063	5.00E-06	0.00009	0.000019	0.000072	0.000123	-0.00003	-0.000023	-0.000066	-0.000133	-0.000047	-2.00E-06	0.00002	0.000059	0.000064	0.000019	-0.000019	-0.000039	-9.00E-06	0.000013	-3.00E-06	-0.000034	-0.000028	-0.000015	0.000025	0.000055	0.000023	0.000033	0.000022	-0.000015	6.00E-06	0.000021	0.000013	0.000057	0.000061	0.000042	0.000044	0.000013	6.00E-06	0.000026	0.000058	0.000067	0.000045	0.00003	0.000017	0.000022	0.000056	0.000061	0.000046	0.000053	0.000053	0.000052	0.000032	0.000024	0.00002	0.000015	0.000038	0.000038	0.000047	0.000034	0.000051	0.000052	-6.00E-06	0.000019	0.000024	2.00E-06	0.000042	0.000048	0.000032	0.000021	5.00E-06	0	4.00E-06	0.000025	0.000041	0.000047	0.000045	0.000036	0.000024	0.000011	1.00E-05	0.000012	-8.00E-06	-3.00E-06	0.000021	0.000035	0.000053	0.000043	0.000026	0.000011	0.000014	0.000023	6.00E-06	5.00E-06	0.000011	-9.00E-06	0.000015	0.000045	0.000031	0.000046	0.000033	-1.00E-06	0.000023	0.000038	0.000036	0.00004	0.000037	0.000041	0.000035	0.000027	0.000011	0	8.00E-06	0.000024	0.000047	0.000058	0.000071	0.000074	0.000047	0.000037	0.000051	0.000077	0.000089	0.000075	0.000067	0.000059	0.000082	0.000117	0.000129	0.000141	0.000154	0.00015	0.00016	0.000179	0.000171	0.000205	0.00024	0.00026	0.000289	0.000293	0.000285	0.000278	0.000288	0.000302	0.000298	0.000297	0.000295	0.000288	0.00028	0.000269	0.00026	0.000248	0.000242	0.000237	0.000215	0.000199	0.000188	0.000173	0.000167	0.00016	0.000147	0.000137	0.000127	0.00012	0.000125	0.000129	0.000125	0.000128	0.000119	0.000104	0.000095	0.00008	0.000068	0.000053	0.000039	0.00002	-6.00E-06	-0.000017	-0.000024	-0.000036	-0.000053	-0.000073	-0.000086	-0.000098	-0.0001	-0.000107	-0.00013	-0.000142	-0.000151	-0.000165	-0.000168	-0.000167	-0.000158	-0.000149	-0.000136	-0.00012	-0.000118	-0.000114	-0.000118	-0.000121	-0.000109	-0.000082	-0.000049	-0.000047	-0.000056	-0.000054	-0.000059	-0.000043	-0.000025	-0.000026	-0.000027	-0.00003	-0.000031	-0.000023	-1.00E-05	-6.00E-06	6.00E-06	1.00E-05	3.00E-06	3.00E-06	-3.00E-06	-9.00E-06	-0.000028	-0.000043	-0.000057	-0.000083	-0.000082	-0.000074	-0.000059	-0.00004	-0.000035	-0.000045	-0.000048	-0.000054	-0.000071	-0.000065	-0.000074	-0.000072	-0.000059	-0.000058	-0.000056	-0.000049	-0.000028	-1.00E-06	0.000037	0.000046	0.000047	0.000039	0.000016	0.000021	0.000034	0.000032	0.000039	0.000038	8.00E-06	-0.000013	-0.000025	-1.00E-05	-0.000021	-0.000028	-0.000026	-0.000058	-0.000043	-0.000033	-0.000044	-0.000053	-0.000059	-0.000052	-0.000054	-0.000045	-0.00003	-0.000028	-0.000026	-0.000027	-0.00004	-0.00005	-0.000059	-0.000075	-0.000088	-0.000096	-0.000088	-0.000081	-0.000075	-0.000072	-0.000063	-0.000055	-0.000055	-0.000029	-0.000029	-0.000024	1.00E-05	7.00E-06	1.00E-05	0.000032	0.000028	0.00004	0.00007	0.000079	0.000094	0.000102	0.000114	0.000128	0.000148	0.000177	0.000186	0.0002	0.000224	0.000255	0.00031	0.000377	0.000412	0.000452	0.000504	0.000559	0.000639	0.000706	0.000772	0.00083	0.000895	0.000951	0.00097	0.000987	0.001006	0.001023	0.001044	0.001057	0.001049	0.001043	0.001034	0.001024	0.001028	0.001026	0.001011	0.000984	0.000939	0.0009	0.000896	0.000923	0.00096	0.000983	0.000958	0.00091	0.000866	0.000799	0.00076	0.000746	0.000734	0.000714	0.000663	0.000613	0.000566	0.000544	0.000518	0.000507	0.000483	0.000453	0.000459	0.000438	0.00042	0.000407	0.000398	0.000379	0.000339	0.000321	0.000291	0.000254	0.00024	0.000211	0.00018	0.00018	0.000174	0.000168	0.000158	0.000134	0.000112	0.000086	0.000027	-0.000023	-0.000015	0.000013	0.000014	-0.000024	-0.00004	-0.000026	0.000052	0.000132	0.000151	0.000142	0.000137	0.000139	0.000118	0.000087	0.000056	0.000044	0.000037	0.000031	0.000037	0.000046	0.00006	0.000064	0.000063	0.000059	0.000055	0.000048	0.000031	0.000013	1.00E-05	5.00E-06	-6.00E-06	0.000033	0.000051	0.000072	0.000109	0.000095	0.000077	0.000061	0.000044	0.000026	0.000016	0.000025	0.000042	0.000057	0.000051	0.000047	0.000039	0.000033	0.000057	0.000056	0.000024	-0.000025	-0.000104	-0.000161	-0.000148	-0.000116	-0.000075	-0.000043	-8.00E-06	0.000023	0.000042	0.00005	-0.000021	-0.000068	-0.00002	-0.000018	-0.000028	-0.000075	-0.000142	-0.000167	-0.000158	-0.000107	-0.000119	-0.000112	-0.000071	-0.000051	-0.00003	-0.000016	2.00E-06	0.000018	0.00004	0.000061	0.000016	-4.00E-06	0.000028	2.00E-06	0.000022	0.000026	-0.000044	-0.000036	-0.000031	-0.000045	0.000012	0.000021	-9.00E-06	0.000052	0.00003	9.00E-06	0.000028	-0.000026	-0.000061	-0.000076	-0.000016	-4.00E-06	-0.000012	0.000019	-2.00E-06	-5.00E-06	-9.00E-06	-7.00E-06	-0.000012	1.00E-06	0.000032	0.000028	-7.00E-06	-0.000063	-0.000081	-0.000097	-0.000096	-0.000036	0.000025	0.000063	0.000048	0.000017	-0.000048	-0.000119	-0.000093	-0.000103	-0.000104	-0.000054	-0.000027	-0.000021	-0.000066	-0.000107	-0.000191	-0.000231	-0.00014	-0.00011	-0.000051	0.00004	-0.000031	-0.000038	1.00E-06	7.00E-06	8.00E-06	-0.000038	-0.000088	-0.000178	-0.000126	-0.000022	-0.000021	-0.000018	-0.000065	-0.000134	-0.000153	-0.000069	0.00004	4.00E-06	0.000055	0.000048	-0.00005	-0.000074	-0.000127	-0.000109	6.00E-06	-0.000066	-0.000194	-0.000212	-0.000553	-0.000507	-0.000223	-0.000241	-0.000367	-0.000481	-0.000212	-0.000402	0.00013	0.000606	-0.00002	0.000137	-0.000091	-0.000577	-0.000192	-0.000367	-0.000568	-0.000044	-0.000077	-0.000056	-0.000045	-0.000164	-0.000263	-0.000152	0.000167	-0.000243	-0.000406	-0.000306	-0.000419	-0.00002	0.000159	-0.00019	-0.000206	-0.000342	-0.000302	0.000131	0.000128	0.000069	0.000115	0.00002	0.000078	0.000096	6.00E-06	-0.000108	-0.000174	-0.000151	-5.00E-06	0.000092	0.000149	0.000222	0.00014	-2.00E-06	-0.000123	0.000011	9.00E-06	0.000072	0.000121	0.000031	5.00E-06	0.00011	0.000313	0.000181	0.000053	-0.000048	-0.000167	0.000036	0.000173	0.000061	0.000126	0.000032	-0.000044	-0.000024	0.000097	0.000087	-0.000014	0.000063	0.000113	0.000161	0.000102	0.000018	0.000026	0.000135	0.000097	0.002414	0.002188	0.001935	0.002187	0.000054	0.0001	0.000141	0.000094	0.000097	0.000097	0.000119	0.000123	0.000126	0.000102	0.00002	0.000024	0.000041	0.000056	0.000108	0.000115	0.000095	0.000085	0.000088	0.000104	0.000137	0.000159	0.000165	0.000138	0.000073	0.000028	-0.000015	-0.000018	1.00E-05	0.000024	0.000064	0.000098	0.0001	0.000125	0.000139	0.000131	0.00013	0.000115	0.000059	6.00E-06	-0.000029	-0.000057	-0.000025	0.000024	0.000047	0.000075	0.000086	0.000033	0.000014	7.00E-06	-0.000023	-0.000017	-0.00003	-0.00005	-0.000076	-0.000079	-0.00004	-0.000012	0.000017	0.000048	0.000054	0.000062	0.000083	0.000083	0.000064	0.000028	-0.000023	-0.00005	-0.000075	-0.0001	-0.000079	-0.000057	-0.00007	-0.000045	-0.000034	-0.000081	-0.000054	-0.000046	-0.000065	-0.000051	-0.000064	-0.000079	-0.00009	-0.000112	-0.00012	-0.00012	-0.000112	-0.000075	-0.000061	-0.000095	-0.000116	-0.000117	-0.00012	-0.000108	-0.000124	-0.00017	-0.000274	-0.000308	-0.000296	-0.00028	-0.000189	-0.000137	-0.000061	-0.000042	-0.000116	-0.000131	-0.000218	-0.000257	-0.000204	-0.000169	-0.000112	-0.000011	-5.00E-06	-0.000035	-0.000097	-0.000284	-0.000319	-0.000294	-0.000298	-0.000208	-0.000231	-0.000329	-0.000368	-0.000402	-0.000379	-0.00036	-0.000372	-0.000355	-0.00032	-0.000314	-0.000292	-0.000281	-0.000318	-0.000295	-0.000196	-0.000163	-0.00011	-0.000109	-0.000205	-0.000239	-0.000248	-0.000231	-0.00014	-0.000031	5.00E-06	0.000042	0.000035	-0.000031	-0.000049	-0.000061	-0.000073	-0.000082	-0.000084	-0.000094	-0.000079	-0.000033	5.00E-06	0.000021	0.000015	-0.000012	-0.000068	-0.000077	-0.000067	-0.000063	-0.000043	-0.000033	-0.00003	-0.000026	-0.000017	-0.000013	-0.000019	-0.000016	1.00E-06	1.00E-06	-1.00E-05	-0.000018	-0.000033	-0.000037	-0.000023	-4.00E-06	3.00E-06	0.000016	0.000011	-0.000016	-0.000023	-0.00004	-0.000032	0.000012	0.000028	0.000049	0.000054	0.000028	0.000023	0.000025	0.000026	0.000036	0.000046	0.000038	0.000022	0.000019	6.00E-06	0.000013	0.000048	0.000058	0.000074	0.000076	0.000047	0.000046	0.00006	0.000059	0.000069	0.00007	0.000039	0.000042	0.000072	0.000063	0.000072	0.000055	0.000022	0.000017	0.000013	0.000015	0.000022	0.000037	0.000049	0.000076	0.000082	0.000083	0.000074	0.000043	0.000028	1.00E-05	-6.00E-06	9.00E-06	8.00E-06	-1.00E-06	0	-0.000011	-0.000014	-7.00E-06	7.00E-06	0.000011	0.000013	0.000014	0.000012	9.00E-06	-1.00E-06	-3.00E-06	4.00E-06	-1.00E-06	-0.000012	-0.000013	-0.000026	-0.000032	0.000011	0.000042	0.000049	0.000063	0.000037	-0.000012	-0.000027	-0.000035	-0.000037	-0.000023	-0.000018	-0.000016	-0.000014	-4.00E-06	-8.00E-06	-0.000014	-0.000032	-0.000075	-0.00009	-0.000108	-0.000109	-0.000078	-0.000062	-0.000047	-0.000043	-0.000062	-0.000087	-0.000103	-0.000116	-0.000125	-0.00013	-0.000144	-0.000174	-0.000175	-0.000158	-0.000157	-0.000136	-0.000143	-0.000183	-0.000195	-0.000199	-0.000206	-0.000206	-0.000207	-0.000217	-0.000213	-0.000176	-0.000148	-0.000115	-0.000099	-0.000149	-0.000194	-0.000242	-0.000288	-0.000286	-0.000276	-0.000281	-0.000302	-0.000297	-0.000283	-0.000276	-0.000238	-0.00023	-0.000259	-0.000254	-0.000223	-0.000222	-0.000224	-0.000228	-0.000265	-0.000289	-0.000273	-0.000279	-0.000298	-0.000291	-0.000317	-0.000351	-0.000379	-0.000407	-0.00043	-0.000404	-0.000411	-0.000393	-0.000423	-0.000448	-0.000783	-0.001465	-0.00228	-0.004298	-0.006383	-0.003386	-0.003504	-0.002863	-0.004503	-0.020271	-0.034566	-0.038934	-0.049995	-0.039043	-0.025049	-0.03185	-0.032289	-0.046729	-0.000738	0.063029	0.105208	0.15015	0.102349	0.023897	-0.028117	-0.070613	-0.087641	-0.074102	-0.064741	-0.027404	0.032863	0.055702	0.081255	0.055942	0.003825	-0.007832	-0.017158	-0.01517	-0.004363	-0.000922	0.000917	0.001383	0.004962	0.006259	0.004465	0.004667	0.002167	-0.000126	0.000683	0.001617	0.00284	0.00344	0.002351	0.001098	-0.000477	-0.000783	-0.000143	0.00082	0.001895	0.002551	0.00232	0.001658	0.001153	0.000262	-0.000067	-0.000275	-0.000377	-0.000283	-0.000227	-0.000117	-0.000089	-0.000115	-0.000128	-0.000159	-0.000155	-0.000123	-0.000187	-0.000107	0.000013	0.000085	0.00025	0.000215	0.000097	0.000024	0.000017	0.000047	0.000017	-0.000013	-0.000079	-0.000149	-0.000124	-0.000069	-0.000057	0.000013	0.000114	0.000131	0.000162	0.000138	0.000047	0.000018	-9.00E-06	-0.000012	0.000015	0.000014	9.00E-06	-3.00E-06	-0.000028	-0.000032	-0.000026	-0.000025	-0.000019	-0.000023	-0.000052	-0.000049	-0.000023	6.00E-06	0.000042	0.000114	0.000155	0.00017	0.00022	0.000166	0.000098	0.000104	0.000091	0.000106	0.000151	0.00013	0.000088	0.000082	0.000101	0.00014	0.000168	0.000171	0.000134	0.00009	0.000088	0.000102	0.000111	0.000109	0.000108	0.000114	0.000119	0.000143	0.000139	0.000111	0.000105	0.000096	0.000104	0.000134	0.000145	0.000155	0.000154	0.000139	0.000133	0.000128	0.000123	0.000115	0.000119	0.000134	0.000141	0.000159	0.000164	0.000151	0.000146	0.000148	0.000142	0.000128	0.000123	0.000115	0.00011	0.000118	0.000122	0.000122	0.000128	0.000144	0.000142	0.000139	0.000138	0.00013	0.000142	0.000156	0.000157	0.000149	0.000131	0.000109	0.000101	0.000098	0.0001	0.000106	0.000114	0.000135	0.000154	0.000168	0.000171	0.000152	0.000134	0.00012	0.00011	0.000119	0.000129	0.000129	0.000136	0.000126	0.000102	0.000103	0.000106	0.000113	0.000138	0.000138	0.000128	0.000126	0.000118	0.000116	0.00012	0.000115	0.000105	0.000103	0.000102	0.000105	0.000115	0.000116	0.000112	0.000113	0.000116	0.000113	0.000112	0.000104	0.000082	0.000079	0.000077	0.000086	0.000115	0.000126	0.000144	0.000142	0.000119	0.000108	0.000088	0.000078	0.000078	0.000074	0.000072	0.00007	0.00006	0.000066	0.000081	0.00009	0.000114	0.00012	0.000112	0.000107	0.00009	0.000084	0.000077	0.000082	0.000112	0.000113	0.000108	0.000099	0.000059	0.000054	0.000076	0.000082	0.000101	0.0001	0.000074	0.000068	0.000063	0.000064	0.000082	0.000085	0.000082	0.000078	0.000068	0.000058	0.000045	0.000038	0.000028	0.000026	0.000033	0.000035	0.00004	0.000048	0.000057	0.000066	0.000078	0.000084	0.000088	0.000086	0.00008	0.000068	0.000043	0.000031	0.000017	0.000013	0.000023	0.000029	0.000044	0.000046	0.000042	0.000038	0.000029	0.00002	0.000015	2.00E-06	-0.000031	-0.000034	-0.000027	-0.00002	0.000013	0.000024	0.000018	0.000028	0.000048	0.00005	0.000055	0.000044	6.00E-06	-8.00E-06	-0.000014	-0.000025	-0.000033	-0.000037	-0.000048	-0.000039	-7.00E-06	0	7.00E-06	7.00E-06	-0.000013	-0.000015	-5.00E-06	-0.000013	-0.000029	-0.000032	-0.000043	-0.000042	-0.000021	-0.000022	-0.000036	-0.000027	-0.000023	-0.000025	-0.000011	-0.000036	-0.000063	-0.000072	-0.00008	-0.000053	-0.000027	-0.000015	-0.000012	-0.00003	-0.000045	-0.000055	-0.000056	-0.000043	-0.000037	-0.000023	-0.000024	-0.000045	-0.000049	-0.000046	-0.000052	-0.000053	-0.000056	-0.000077	-0.000082	-0.000069	-0.000068	-0.000068	-0.000067	-0.000063	-0.000065	-0.000071	-0.000075	-0.00009	-0.000094	-0.000089	-0.000078	-0.000055	-0.000045	-0.000032	-0.000034	-0.000053	-0.000063	-0.000073	-0.000092	-0.000119	-0.000137	-0.000172	-0.000162	-0.000116	-0.000091	-0.000036	-0.000031	-0.000069	-0.000071	-0.000092	-0.000109	-0.000088	-0.000098	-0.000133	-0.000128	-0.000131	-0.000133	-0.000099	-0.000095	-0.000099	-0.000052	-0.000041	-0.000031	-0.000029	-0.000112	-0.000128	-0.000111	-0.000658	-0.000629	-0.000539	-0.000509	0.000155	0.000248	0.000251	0.000342	0.000206	0.000029	-0.000164	-0.000722	-0.000809	-0.000614	-0.000451	0.00008	0.000507	0.00058	0.000649	0.000648	0.000446	0.000371	0.000256	0.000214	0.000195	0.000208	0.000321	0.000471	0.00051	0.000389	0.000461	0.00113	0.000974	0.000019	-0.000982	-0.002258	-0.003963	-0.003056	0.001054	0.00272	0.005637	0.006719	0.004459	0.001615	-0.001176	-0.006738	-0.011459	-0.01679	-0.018997	-0.013441	-0.008955	0.008247	0.018741	0.004122	0.001242	-0.02058	-0.062439	-0.067509	-0.070261	-0.094301	-0.217951	5.674613	0.316114	0.381468	0.473466	-5.376861	-0.067584	-0.173678	-0.117007	-0.130973	-0.086414	0.01026	-0.018682	-0.071622	-0.069264	-0.096994	-0.033966	0.039194	0.337738	3.031629	-1.935655	-0.594947	-0.619932	-3.269961	1.5729	1.388579	0.413301	0.340419	0.417154	-0.796397	-0.095383	-0.063734	-0.047606	-0.031695	-0.038935	-0.043438	-0.025685	0.005196	0.029428	0.033814	0.012142	-0.015728	-0.041171	-0.050987	-0.043845	-0.036341	-0.011525	0.01924	0.03641	0.038497	0.083248	0.174011	0.565896	0.024792	-0.015608	-0.138286	-0.537517	0.03472	0.010652	-0.013835	-0.032322	-0.069639	-0.060049	-0.012796	0.245943	-0.106714	-0.076953	-0.059521	-0.352748	0.092975	0.040315	0.053466	0.118067	0.025785	0.049354	0.011493	-0.010341	-0.020106	-0.021633	-0.038244	-0.336709	0.047419	0.017423	0.000081	0.275878	-0.12319	-0.126106	-0.110817	-0.052953	0.022733	0.067065	0.10207	0.078879	0.03755	0.033236	0.019573	0.013089	0.004996	-0.005051	-0.015146	-0.018698	-0.013757	-0.004029	0.0131	0.020623	0.019738	0.016689	0.005515	0.00023	-0.002092	-0.003081	-0.001223	0.000932	0.003521	0.004324	0.005351	0.004264	0.002743	0.002578	0.002248	0.002419	0.002824	0.002718	0.001906	0.000912	-0.00027	-0.002466	-0.003255	-0.003225	-0.002752	-0.001	0.000535	0.001028	0.001227	0.000912	0.000133	-0.000082	-0.000129	-0.000093	0.000085	0.000149	0.000213	0.000229	0.000256	0.000325	0.000333	0.000287	0.000138	-0.000128	-0.000241	-0.000381	-0.000386	-0.000234	-0.000117	8.00E-06	0.000073	0.000093	0.00012	0.000084	-0.000023	-2.00E-06	-0.000033	0.000032	0.000288	0.000465	0.000586	0.000561	0.000159	-0.000241	-0.00073	-0.001152	-0.001086	-0.000717	-0.000241	0.000569	0.001079	0.001321	0.00151	0.001225	0.001017	0.000505	5.00E-06	-0.000186	-0.000426	-0.000459	-0.000443	-0.000554	-0.000707	-0.000622	-0.000435	-0.000288	-0.000019	0.000069	0.000051	0.000127	0.000193	0.000199	0.000225	0.000225	0.000136	0.000079	0.000031	-0.000118	-0.000154	-0.00012	-0.000095	-0.00003	0.000096	0.000136	0.000122	0.000189	0.000123	0.000125	0.000163	0.00016	0.0002	0.00016	0.00015	0.000104	-0.000098	-0.000134	-0.000054	-0.000107	-0.00002	0.000076	-0.000087	-0.000081	-0.000137	-0.000266	-0.000225	-0.000229	-0.000098	0.000088	0.00016	0.000289	0.00029	0.000097	0.000114	0.000123	0.000039	9.00E-06	-0.000055	-0.000255	-0.000199	1.00E-06	0.000275	0.000488	0.000629	0.000546	0.000137	-9.00E-06	-0.000183	-0.000248	-0.000178	-0.000093	-0.000144	-0.000164	-0.000137	-0.000272	-0.000247	-0.00023	-0.000228	-0.000195	-0.000127	-3.00E-06	0.000093	0.000251	0.000358	0.000421	0.000443	0.000444	0.000406	0.000249	0.000118	-0.000011	-0.000103	-0.000029	0.000121	0.000193	0.000274	0.00023	0.000055	6.00E-06	-0.000071	-0.000102	-0.000029	-0.000028	-0.00003	-0.000014	2.00E-06	8.00E-06	-0.000069	-0.000068	-0.000026	4.00E-06	0.000252	0.000317	0.000285	0.000237	0.000071	-0.000034	-0.00007	-0.000063	-0.000054	-9.00E-06	-1.00E-06	0.000023	0.000026	0.000023	0.000058	0.000027	0.000103	0.000091	0.000073	0.00015	0.000049	0.000048	-0.000049	-0.000173	-0.000308	-0.000334	-0.000239	-0.000121	0.000214	0.00031	0.000277	0.000239	0.000029	-0.000026	-0.000032	-0.000018	0.000052	-0.000037	0.000014	0.000089	0.000018	0.000172	0.000204	0.000111	0.00012	1.00E-05	-0.000108	-0.00025	-0.000279	-0.000257	-0.000151	0.000125	0.000244	0.000391	0.000368	0.000185	-1.00E-05	-0.000156	-0.000289	-0.000405	-0.000283	-0.000328	-0.000173	0.000144	0.000192	0.000391	0.000417	0.000285	0.00029	0.000131	-0.000144	-0.000191	-0.000185	-0.000132	0.000126	0.000239	0.000332	0.000295	0.000182	0.000136	-0.000255	-0.00039	-0.000358	-0.000537	-0.000325	-0.000168	-0.000087	0.000131	0.000299	0.000367	0.000273	0.000117	-0.00006	-0.000196	-0.000244	-0.000096	-0.00005	-0.000059	0.000018	-0.000058	-0.00006	0.000101	0.000106	0.000049	-8.00E-06	-0.000214	-0.000362	-0.000341	-0.000183	0.000041	0.000294	0.000459	0.000436	0.000299	0.000141	-0.000157	-0.000444	-0.000556	-0.000669	-0.000544	-0.000333	-0.000208	0.000091	0.000216	0.000261	0.000299	0.000162	0.00009	0.000031	-0.000053	-0.000117	-0.000139	-0.000138	-0.000067	0.000064	0.000079	0.000082	-0.000028	-0.000137	-0.000191	-0.000244	-0.000144	-0.000131	-0.000032	-0.000058	-0.000192	-0.000234	-0.00045	-0.00042	-0.00025	-0.000102	0.000133	0.000015	-0.000298	-0.000631	-0.000904	-0.000597	0.000031	0.000639	0.000937	0.000986	0.000814	0.000418	0.000648	0.000541	0.000153	0.000192	-0.000284	-0.000538	-0.000425	-0.000488	-0.000517	-0.000301	0.000084	0.000283	0.00062	0.000682	0.000418	0.00017	-0.000012	-0.000217	-0.000368	-0.000271	-0.000416	-0.00025	-0.000187	-0.000239	-0.000119	-0.000418	-0.000582	-0.000696	-0.000614	-0.000442	-0.000282	-0.000232	-0.000385	-0.000107	0.000084	0.000563	0.000956	0.000921	0.001146	0.000734	0.000269	-0.000223	-0.000945	-0.001052	-0.00084	-0.00041	-0.000249	-0.000247	-0.000297	-0.000444	-0.000202	0.000392	0.000803	0.000968	0.00142	0.001109	0.000087	-0.00049	-0.001414	-0.002243	-0.001486	-0.001148	-0.00106	0.000241	0.000292	0.000508	0.001245	0.00051	0.000478	0.000842	0.000592	0.001217	0.001472	0.001295	0.001394	0.000486	-0.000424	-0.001472	-0.002361	-0.001969	-0.001227	-0.000331	0.000533	0.000651	0.000202	0.000066	-0.000012	-0.000114	0.000046	0.000014	-0.000373	-0.00027	0.000055	0.000055	0.000442	0.000308	0.000162	0.000015	-0.000779	-0.000838	-0.001636	-0.0014	0.000283	0.000618	0.001571	0.00187	0.001035	0.001159	0.001459	0.001275	0.001255	0.000202	-0.001805	-0.003116	-0.005354	-0.005494	-0.004435	-0.002904	0.00074	0.003145	0.00657	0.007573	0.006941	0.004865	-0.000494	-0.003298	-0.007145	-0.008332	-0.007175	-0.006448	-0.003134	0.000497	0.002513	0.003034	0.00341	0.001142	-0.000457	0.001154	0.000669	0.001285	0.003278	0.00079	-0.001735	-0.004089	-0.006977	-0.006071	-0.001769	0.002211	0.004909	0.007491	0.006086	0.005078	0.004351	-0.000252	-0.002317	-0.00649	-0.008726	-0.005663	-0.005604	-0.001778	0.005248	0.005296	0.006471	0.009082	-0.000198	-0.001591	0.001164	-0.003157	0.000656	-0.001954	-0.005959	-0.006715	-0.005674	0.002887	0.008772	0.01491	0.015783	0.006922	-0.000319	-0.009501	-0.013464	-0.01068	-0.011722	-0.009756	-0.011129	-0.018199	-0.016124	-0.009644	-0.005853	0.00439	0.005122	-0.009642	-0.029181	-0.069037	-0.12563	-0.131129	-0.141887	-0.207637	-0.573904	2.82582	0.665581	0.501467	1.075329	-2.737471	-0.512643	-0.249539	-0.400666	-0.02712	-0.039016	0.013561	-0.003303	0.054768	0	0																																																																																																																																																																																																																																																																																																																																																																																																																																																																																																																																																																																																																																																																																																																																																																																																																																																																																																																																																																																																																																																																																																																																																																																																																																																																																																																																																																																																																																																																																																																																																																																																																																																																																																																																																																																																																																																																																																																																																																																																																																																																																																																																																																																																																																																																																																																																																																																																																																																																																																																																																																																																																																																																																																																																																																																																																																																																																																																																																																																																																																																																																																																																																																																																																																																																																																																																																																																																																																																																																																																																																																																																																																																																																																																																																																																																																																																																																																																																																																																																																																																																																																																																																																																																																																																																																																																																																																																																																																																																																																																																																																																																																																																																																																																																																																																																																																																																																																																																																																																																																																																																																																																																																																																																																																																																																																																																																																																																																																																																																																																																																																																																																																																																																																																																																																																																																																																																																																																																																																																																																																																																																																																																																																																																																																																																																																																																																																																																																																																																																																																																																																																																																																																																																																																																																																																																																																																																																																																																																																																																																																																																																																																																																																																																																																																																																																																																																																																																																																																																																																																																																																																																																																																																																																																																																																																																																																																																																																																																																																																																																																																																																																																																																																																																																																																																																																																																																																																																																																																																																																																																																																																																																																																																																																																																																																																																																																																																																																																																																																																																																																																																																																																																																																																																																																																																																																																																																																																																																																																																																																																																																																																																																																																																																																																																																																																																																																																																																																																																																																																																																																																																																																																																																																																																																																																																																																																																																																																																																																																																																																																																																																																																																																																																																																																																																																																																																																																																																																																																																																																																																																																																																																																																																																																																																												
4	1.52	N	32.7	130.3	0	0	-0.000039	-0.00009	0.000038	0.000047	-0.000091	-0.000162	-0.000197	-0.00019	-0.000149	-0.000051	0.000023	-0.000011	-0.000072	-0.00009	-0.000062	1.00E-06	0.000024	0.000034	8.00E-06	0.000028	0.000062	0.000049	0.000025	-0.000033	-0.000101	-0.000169	-0.000156	-0.000051	-0.000032	0.000034	0.000116	-0.000018	0.000015	0.000062	-0.000075	-0.000037	-0.000045	-0.00008	-0.00003	2.00E-06	0.000024	0.000026	0.000011	-0.000041	-0.000074	-0.000062	-6.00E-06	0.000023	0.000018	-4.00E-06	1.00E-05	0.000043	0.000076	0.000092	0.000048	0.000045	0.000027	-0.000012	0.000029	0.000057	0.000049	0.000105	0.000106	0.000083	0.000108	0.000076	0.000066	0.000098	0.000118	0.000129	0.000125	0.000107	0.0001	0.000116	0.000146	0.000152	0.00013	0.00012	0.000104	0.000098	0.000087	0.000092	0.000102	0.000104	0.000123	0.000112	0.000102	0.000077	0.000089	0.000097	0.000048	0.000077	0.000082	0.000053	0.000087	0.000083	0.000062	0.000054	0.000051	0.000057	0.000052	0.000062	0.000064	0.000056	0.000057	0.00005	0.000037	0.000017	0.000016	0.000028	0.000011	0.000023	0.000043	0.00004	0.000052	0.000043	0.000029	0.000021	0.000025	0.000031	1.00E-05	5.00E-06	8.00E-06	-5.00E-06	0.000019	0.000048	0.000041	0.000054	0.000044	0.000021	0.000041	0.000056	0.000056	0.000036	0.000018	0.000021	0.000028	0.000045	0.000044	0.000041	0.000036	0.000047	0.000077	0.000091	0.000114	0.000125	0.000094	0.000081	0.000095	0.000119	0.000145	0.000145	0.000142	0.000149	0.000186	0.000237	0.000268	0.000299	0.000331	0.000345	0.000376	0.000415	0.000439	0.0005	0.000564	0.000612	0.000657	0.000678	0.000691	0.0007	0.000722	0.000746	0.000746	0.000751	0.000752	0.000737	0.000714	0.000677	0.000644	0.000615	0.000592	0.000566	0.000521	0.00048	0.000446	0.00041	0.000387	0.00037	0.000345	0.00033	0.00031	0.000289	0.000289	0.000291	0.000284	0.000283	0.000263	0.00023	0.000202	0.000166	0.000131	0.000085	0.00004	-0.000012	-0.000072	-0.000113	-0.000148	-0.000179	-0.000218	-0.000252	-0.000276	-0.000313	-0.000332	-0.000357	-0.000405	-0.000432	-0.000455	-0.000482	-0.000488	-0.000482	-0.000461	-0.000437	-0.000406	-0.00037	-0.000353	-0.000332	-0.000317	-0.0003	-0.000268	-0.000227	-0.000185	-0.000178	-0.000179	-0.000174	-0.000176	-0.000158	-0.000133	-0.000129	-0.000115	-0.000098	-0.000086	-0.000057	-0.000031	-0.000022	-7.00E-06	-1.00E-06	-1.00E-06	-2.00E-06	-0.000014	-0.000035	-0.000071	-0.000098	-0.000117	-0.000148	-0.000153	-0.000149	-0.000142	-0.000133	-0.000145	-0.00017	-0.000181	-0.000177	-0.00017	-0.000153	-0.000144	-0.00013	-0.000119	-0.000107	-0.000098	-0.000092	-0.000073	-0.000049	-0.000018	-0.000024	-0.000026	-0.000019	-0.000026	3.00E-06	0.00003	0.000034	0.00004	0.000034	0	-0.000031	-0.000049	-0.000044	-0.000059	-0.000076	-0.000087	-0.000126	-0.000126	-0.00013	-0.000148	-0.000154	-0.000149	-0.000133	-0.000127	-0.000113	-0.000088	-0.000078	-0.000065	-0.000052	-0.000048	-0.000056	-0.000084	-0.000118	-0.000151	-0.000156	-0.000132	-0.000115	-0.000109	-0.000109	-0.000095	-0.00008	-0.000073	-0.000045	-0.00004	-0.000028	7.00E-06	0.000014	0.000023	0.000043	0.000045	0.000062	0.000098	0.000113	0.000132	0.000145	0.00017	0.000191	0.000214	0.00026	0.000297	0.000364	0.000445	0.000519	0.000606	0.000716	0.000828	0.000987	0.001186	0.001387	0.001617	0.001825	0.002017	0.002202	0.002391	0.002572	0.002713	0.00284	0.002946	0.003028	0.003104	0.003169	0.003215	0.00326	0.0033	0.003335	0.003374	0.003383	0.003348	0.003268	0.003131	0.002994	0.002939	0.003035	0.003252	0.003498	0.003592	0.00348	0.003237	0.002975	0.00284	0.002817	0.002821	0.002773	0.002671	0.002589	0.002578	0.002601	0.002571	0.002447	0.002242	0.002038	0.001913	0.001835	0.001774	0.001694	0.001606	0.001503	0.001374	0.001267	0.001144	0.00102	0.000929	0.000832	0.000736	0.000662	0.000603	0.00056	0.000519	0.000478	0.000461	0.000486	0.000553	0.00035	-0.000381	-0.001263	-0.001805	-0.001657	-0.000954	0.0001	0.000884	0.001225	0.001438	0.001336	0.001071	0.000782	0.000553	0.000391	0.000275	0.000209	0.000162	0.000126	0.000115	0.000113	0.000118	0.000111	0.000103	0.000084	0.00005	0.000019	-0.000023	-0.000073	-0.000107	-0.000128	-0.000119	-0.000023	0.000076	0.000161	0.000218	0.000162	0.000073	1.00E-06	1.00E-06	0.000022	0.000026	0.000031	6.00E-06	0.000024	0.000094	0.000167	0.000215	0.000228	0.00017	0.000054	-0.000104	-0.000268	-0.000394	-0.000493	-0.000572	-0.000616	-0.000598	-0.000495	-0.000285	-6.00E-06	0.000283	0.000498	0.000342	0.000017	-0.000107	-0.000084	0.000141	0.000286	0.000131	-0.000128	-0.000248	-0.000151	-0.000039	0.000042	0.000098	0.000136	0.000188	0.000222	0.000255	0.000252	0.000261	0.000282	0.000233	0.000193	0.000187	0.000156	0.000168	0.00018	0.000151	0.000104	0.000024	-0.000036	0.000041	0.000084	0.000016	-0.000021	-0.000102	-0.000058	0.000099	0.000165	0.000117	0.000026	0.00004	0.000082	0.000136	0.000187	0.000045	-0.000113	-0.000168	-0.00015	-0.000019	0.000107	0.000135	0.000082	1.00E-05	-0.000051	-0.000102	-0.000103	-0.000056	-0.000014	0.000042	0.000043	-0.00004	-0.000042	-0.000061	-0.000105	-0.000091	-0.000139	-0.000155	-0.000084	-0.000045	-0.000065	-0.000169	-0.000334	-0.0005	-0.000611	-0.000621	-0.00064	-0.000607	-0.000512	-0.000528	-0.000457	-0.000277	0	0.000347	0.000546	0.000454	0.000023	-0.000404	-0.000626	-0.00058	-0.000353	-0.000173	-0.000157	-0.000273	-0.000287	-0.000202	-0.00019	0.000056	0.000284	0.000372	0.000473	0.000311	0.000055	-0.000107	-0.000285	-0.000364	-0.000291	-0.000618	-0.000744	-0.000741	-0.001024	-0.001308	-0.001667	-0.001782	-0.001836	-0.001149	-0.00036	-0.000293	0.00031	0.000573	0.000447	0.000547	-0.000196	-0.000968	-0.000834	-0.00078	-0.000512	-0.000227	-0.000234	-0.000245	-0.000183	-0.000049	-0.000463	-0.000606	-0.000483	-0.000547	-0.000243	-0.000059	-0.000192	-0.000199	-0.000249	-0.000156	0.000182	0.000205	0.000216	0.000363	0.000303	0.000522	0.000708	0.000702	0.000495	0.000201	-0.000087	-0.000315	-0.00031	-0.00016	0.000088	0.000223	0.000208	0.000114	0.000225	0.000257	0.000405	0.000551	0.000492	0.000445	0.000458	0.000493	0.0003	0.000136	0.000046	1.00E-05	0.000236	0.000416	0.000373	0.000308	0.000145	0.000064	0.000111	0.000209	0.000244	0.000166	-0.000065	0.000065	0.000126	-0.000028	0.000281	0.000279	0.000293	0.000444	0.006838	0.006714	0.006608	0.006616	0.000205	0.00025	0.000258	0.000306	0.00031	0.000283	0.000215	0.000178	0.000167	0.000123	0.000187	0.000237	0.000294	0.000366	0.000365	0.000373	0.000312	0.000235	0.00021	0.000177	0.000176	0.000208	0.000229	0.000254	0.000253	0.000209	0.000189	0.000147	0.000123	0.000167	0.000177	0.000163	0.000169	0.000142	0.00012	0.000112	0.000107	0.000107	0.000098	0.000108	0.000093	0.00004	0.000018	0.000021	0.000037	0.00011	0.000095	0.000025	0	-0.000043	-0.00002	0.000083	0.000123	0.000054	0	-0.000105	-0.000184	-0.000129	-0.000118	-0.000088	-0.000082	-0.000136	-0.000092	-0.000087	-0.000073	-0.000055	-0.000106	-0.000156	-0.000234	-0.000281	-0.00034	-0.000335	-0.000307	-0.000275	-0.000214	-0.00024	-0.000255	-0.00032	-0.000366	-0.000347	-0.000351	-0.00029	-0.000297	-0.00038	-0.000419	-0.000489	-0.00052	-0.000498	-0.000488	-0.000481	-0.000472	-0.000434	-0.000448	-0.000427	-0.000391	-0.000423	-0.000418	-0.000462	-0.000636	-0.00068	-0.000673	-0.000686	-0.000545	-0.000486	-0.000578	-0.000626	-0.000645	-0.000666	-0.000535	-0.00027	-0.000186	-0.000088	-0.000138	-0.0004	-0.000519	-0.000659	-0.000701	-0.000649	-0.000667	-0.000699	-0.000739	-0.000828	-0.000818	-0.000818	-0.000822	-0.000794	-0.000834	-0.000851	-0.000837	-0.000892	-0.000998	-0.001046	-0.001125	-0.001101	-0.000965	-0.000852	-0.000701	-0.000568	-0.00044	-0.000338	-0.000254	-0.000187	-0.000151	-0.000106	-0.000076	-0.00005	-0.000036	-0.00004	-0.000032	-0.000013	-0.000013	-0.000017	-0.000026	-0.000071	-0.000073	-0.000033	-0.00002	-3.00E-06	-0.000011	-0.000066	-0.000127	-0.000154	-0.00018	-0.000184	-0.000165	-0.000142	-0.000082	-0.000068	-0.00006	-0.000063	-0.000132	-0.000134	-0.000089	-0.000067	-8.00E-06	1.00E-05	-9.00E-06	-0.000023	-0.000039	-0.000045	-0.000046	-0.000038	-0.00003	-0.000016	-6.00E-06	-7.00E-06	0.000016	0.000059	0.000084	0.000137	0.000147	0.000096	0.000085	0.000067	0.000072	0.000108	0.000129	0.000146	0.000157	0.000163	0.000162	0.000166	0.000167	0.000172	0.00019	0.00019	0.000183	0.000172	0.000133	0.000125	0.000121	0.000132	0.00018	0.00021	0.000224	0.000228	0.000211	0.000185	0.000174	0.000157	0.000151	0.000152	0.000149	0.000161	0.000152	0.000126	0.000111	0.000079	0.000071	0.000088	0.00009	0.000104	0.0001	0.000079	0.00007	0.000059	0.000043	0.000033	0.000011	-1.00E-06	6.00E-06	0	0	-0.000019	-0.000071	-0.000087	-0.000092	-0.000086	-0.000041	-0.000023	-0.000017	-3.00E-06	0.000019	1.00E-05	0.000014	0.000023	0	0.000026	0.000044	0.000037	0.000032	0	-0.000015	-9.00E-06	-0.000012	6.00E-06	-7.00E-06	-0.000041	-0.000077	-0.000135	-0.000171	-0.000201	-0.000217	-0.00021	-0.000217	-0.000216	-0.000239	-0.000262	-0.000278	-0.000321	-0.000352	-0.000396	-0.000444	-0.000461	-0.000461	-0.000477	-0.000505	-0.000533	-0.00058	-0.000606	-0.000621	-0.00064	-0.000655	-0.00068	-0.000709	-0.000738	-0.000775	-0.000797	-0.00082	-0.000819	-0.0008	-0.000797	-0.00079	-0.000791	-0.000804	-0.000812	-0.000804	-0.000819	-0.000835	-0.000875	-0.000908	-0.000927	-0.000949	-0.000937	-0.000957	-0.001008	-0.001021	-0.001025	-0.001007	-0.00093	-0.000877	-0.000826	-0.000786	-0.000787	-0.000776	-0.000764	-0.000769	-0.00074	-0.000744	-0.000773	-0.000772	-0.000853	-0.00094	-0.001065	-0.001264	-0.001408	-0.001366	-0.001514	-0.001582	-0.001823	-0.002133	-0.002503	-0.001262	-0.001515	-0.003406	-0.006069	-0.013632	-0.023315	-0.015699	-0.025199	-0.059877	-0.081674	-0.146138	-0.138787	-0.002964	0.068933	0.146488	0.111513	-0.006712	-0.031015	-0.030435	0.038856	0.060334	0.017527	-0.013144	-0.061615	-0.073844	-0.072643	-0.042223	0.017765	0.048216	0.078726	0.068058	0.029845	0.017015	0.02108	0.015424	0.01086	0.008272	-0.000081	0.000467	0.004461	0.006054	0.007533	0.003011	0.001314	-0.000277	-0.002693	-0.002512	-0.003031	-0.003776	-0.002771	-0.000151	0.001504	0.001801	0.0019	0.000604	-0.000192	-0.000107	-0.000052	0.000357	0.000329	0.000094	-0.000014	-0.000201	-0.000272	-0.000224	-0.000165	-0.000113	-0.000073	0.00007	0.000037	-0.00021	-0.000237	-0.000219	-0.000199	-0.000033	-0.000024	-0.000163	-0.000248	-0.0003	-0.000194	0.000023	0.000174	0.000229	0.000142	-0.000026	-0.000129	-0.000137	-0.000142	-0.000095	-0.000101	-0.000116	-0.000112	-0.000091	-0.000016	0.000029	0.000091	0.0001	0.000073	0.000047	4.00E-06	-1.00E-05	-0.000018	-8.00E-06	0.000024	0.00003	0.000015	0.000021	0.000029	0.000046	0.000094	0.00013	0.000167	0.000194	0.000206	0.000216	0.000203	0.00018	0.000245	0.000281	0.000282	0.000346	0.000304	0.000264	0.000288	0.000258	0.000236	0.000257	0.000267	0.000286	0.000331	0.000352	0.000368	0.000381	0.000379	0.000383	0.000364	0.000338	0.000332	0.000323	0.000316	0.000319	0.000318	0.000313	0.000319	0.00033	0.000346	0.000365	0.000383	0.000407	0.000414	0.00041	0.000407	0.000396	0.000389	0.000384	0.000382	0.00038	0.000382	0.000388	0.000393	0.000399	0.000404	0.00041	0.000414	0.00042	0.00042	0.000417	0.000412	0.000389	0.000385	0.000395	0.000401	0.000429	0.000442	0.000427	0.000417	0.000402	0.000391	0.000396	0.000403	0.000413	0.000419	0.000422	0.000429	0.00043	0.000426	0.000421	0.000406	0.000387	0.000375	0.000374	0.000382	0.000397	0.000407	0.000406	0.000399	0.000381	0.000379	0.000387	0.000389	0.000397	0.000394	0.000378	0.00036	0.000351	0.000345	0.000339	0.000337	0.000335	0.000329	0.000328	0.000332	0.000333	0.000331	0.000334	0.000342	0.000347	0.000352	0.000355	0.000351	0.000351	0.000351	0.000355	0.000368	0.000373	0.000383	0.000379	0.000365	0.000348	0.000317	0.000301	0.000285	0.00028	0.000294	0.000292	0.000287	0.000281	0.000264	0.000261	0.000266	0.000268	0.000274	0.000276	0.000273	0.000279	0.000296	0.000301	0.000306	0.000307	0.00029	0.00029	0.000304	0.000305	0.000314	0.00031	0.00029	0.000278	0.000259	0.000247	0.000236	0.000235	0.00025	0.000256	0.000267	0.000269	0.000263	0.000256	0.000247	0.000239	0.000225	0.000221	0.000231	0.000222	0.000204	0.000192	0.000159	0.000153	0.000176	0.000178	0.00018	0.000179	0.000163	0.000159	0.000163	0.000163	0.000161	0.000164	0.000169	0.000173	0.000185	0.00018	0.000165	0.000149	0.000111	0.000097	0.000089	0.000092	0.000124	0.000125	0.000126	0.000106	0.000048	0.000028	0.000015	9.00E-06	0.000028	0.000036	0.00004	0.000047	0.000065	0.000063	0.000053	0.000043	0.000022	9.00E-06	-1.00E-06	-8.00E-06	-0.000014	-0.000012	4.00E-06	1.00E-06	-1.00E-06	-0.00002	-0.000062	-0.000081	-0.000104	-0.000108	-0.000094	-0.000087	-0.000071	-0.00007	-0.000075	-0.00008	-0.000094	-0.000095	-0.000086	-0.000087	-0.000089	-0.000089	-0.000098	-0.00012	-0.000123	-0.000129	-0.000141	-0.000118	-0.000107	-0.000117	-0.000123	-0.000149	-0.00017	-0.000169	-0.000159	-0.000127	-0.000117	-0.000105	-0.000114	-0.000172	-0.00019	-0.0002	-0.000204	-0.000158	-0.000156	-0.000204	-0.000214	-0.000234	-0.000231	-0.000168	-0.00015	-0.000146	-0.000156	-0.000208	-0.000224	-0.000235	-0.000236	-0.00021	-0.000203	-0.000193	-0.000197	-0.000213	-0.00023	-0.000272	-0.000278	-0.000261	-0.000253	-0.000216	-0.000218	-0.000256	-0.000269	-0.00029	-0.000293	-0.00027	-0.000265	-0.000263	-0.000269	-0.000279	-0.000291	-0.000293	-0.000298	-0.000307	-0.000298	-0.000327	-0.000329	-0.000326	-0.000363	-0.000351	-0.000343	-0.000351	-0.000337	-0.000318	-0.000281	-0.000243	-0.000182	-0.00016	-0.00019	-0.001004	-0.001125	-0.001004	-0.000858	0.000351	0.000753	0.000684	0.000461	0.00002	-0.000596	-0.000777	-0.00064	-0.000612	-0.000383	-0.000269	-0.000278	-0.0002	0.000038	0.000323	0.000521	0.000847	0.00093	0.000864	0.000759	0.000402	0.000031	-0.000319	-0.001009	-0.00106	-0.000564	-0.000206	0.00135	0.001903	0.001433	0.001201	0.00031	-0.000398	-0.000403	0.00017	-0.000476	-0.002015	-0.003131	-0.006011	-0.008343	-0.005679	-0.003989	-0.001519	0.003534	0.004056	0.001966	0.002642	0.00166	0.010993	0.019679	0.018011	0.013696	-0.018538	-0.027479	-0.02346	-0.009756	0.167818	-3.949271	-0.145974	-0.113533	-0.205887	3.95999	0.169201	0.116252	0.061504	0.032905	0.016416	0.034837	0.022965	-0.017677	-0.055491	-0.083488	-0.105044	-0.120638	-0.324496	-2.273289	0.91646	0.265216	0.356403	2.233404	-0.908577	-0.217536	-0.005387	0.087677	0.058009	0.054484	-0.015875	-0.036367	-0.060711	-0.089311	-0.134015	-0.12222	-0.036483	0.020812	0.102076	0.123596	0.07353	0.052641	0.032319	0.023189	0.023397	0.04192	0.028247	0.002263	-0.030689	-0.096574	-0.139503	-0.256251	-0.784212	-0.016459	0.142675	0.292679	0.836412	0.11241	-0.009337	-0.041021	-0.041663	-0.041459	-0.018634	0.007661	0.132085	-0.027699	-0.014325	-0.017251	-0.296002	0.122534	0.08772	0.04213	0.192264	-0.07495	-0.066544	-0.023124	-0.007393	0.00236	0.024731	0.073635	0.634121	-0.144795	-0.107229	-0.155594	-0.72755	0.065188	0.024569	0.049594	0.120305	0.13251	0.03148	-0.031951	-0.08063	-0.106047	-0.003967	0.045884	0.042817	0.038526	0.018271	-0.002484	-0.013049	-0.019873	-0.019217	-0.007565	-0.000051	0.012471	0.016268	0.011618	0.009192	0.003167	0.001632	0.002162	0.001354	0.000868	0.000651	0.000087	-0.000334	-0.000058	0.000186	-0.001057	-0.00112	-0.000679	-0.000604	0.000601	0.001706	0.002602	0.00266	0.002661	0.002153	0.001276	0.000581	0.000084	-0.000197	-0.000542	-0.000438	-0.000243	-0.000345	-0.000577	-0.000576	-0.000616	-0.000561	-0.00003	0.000322	0.000269	0.000489	0.00038	0.000177	0.00021	0.000158	0.000011	-0.000202	-0.000363	-0.000529	-0.000438	-0.000107	0.000271	0.000552	0.000607	0.000514	0.000279	0.00006	-0.000156	-0.000218	-0.000141	-0.000155	8.00E-06	0.000081	-0.000143	-0.000261	-0.000361	-0.000656	-0.0006	-0.000427	-0.000231	0.000298	0.000831	0.001515	0.001942	0.001796	0.001207	0.000027	-0.001168	-0.001336	-0.001095	-0.00055	0.000447	0.000614	0.000515	0.000496	0.000213	0.000095	0.000128	0.000087	4.00E-06	0.000025	-0.000045	-8.00E-06	0.000232	0.00027	0.00045	0.00066	0.000533	0.000463	0.000358	0.000059	-0.00005	-0.000105	-0.000096	-0.000051	-0.000038	-7.00E-06	-0.000094	-0.000179	-0.000251	-0.000269	-0.000268	-0.000152	0.000076	0.000217	0.000525	0.000602	0.000497	0.000331	-0.00003	-0.000317	-0.000406	-0.000355	-0.000238	0.000046	0.000188	0.000321	0.000396	0.000405	0.000353	0.000162	0.000116	0.000028	0.00011	0.000327	0.000344	0.000426	0.000263	0.000043	0.000029	-0.000088	-0.000094	-0.000011	-0.000011	0.000011	0.000108	0.000135	0.000082	0.000109	0.000157	0.000141	0.000212	0.000357	0.000359	0.000404	0.000472	0.000287	0.000164	0.000036	-0.000135	-0.00029	-0.00027	-0.000099	-2.00E-06	0.000268	0.000302	0.00013	0.000055	2.00E-06	0.000022	0.000201	0.000341	0.000331	0.000348	0.000286	0.000186	0.00022	0.000291	0.000316	0.000433	0.000416	0.000246	0.000186	0.000123	0.000061	0.000064	0.000021	-0.000068	-0.000217	-0.000195	-0.000185	-0.000202	-0.000018	0.000053	0.000171	0.000306	0.000438	0.000449	0.000336	0.000278	0.000118	0.000071	0.000207	0.000176	0.000074	-0.000028	-0.000268	-0.000374	-0.000278	-0.000118	0.000112	0.000295	0.000423	0.000366	0.00025	0.000062	-0.000067	-0.000087	-0.000015	0.000325	0.000441	0.000505	0.00049	0.000283	0.000147	0.000107	0.00004	9.00E-06	-0.000026	-0.000239	-0.000243	-0.000179	-0.000062	0.000256	0.00025	0.000215	0.00008	-0.000055	0.000018	0.000074	0.000258	0.00032	0.000398	0.000358	0.000164	0.000034	-0.000154	-0.000363	-0.000408	-0.000389	-0.000443	-0.000229	-0.000015	0.000195	0.000512	0.000569	0.000487	0.000205	-0.000027	-0.000184	-0.000177	0.000094	0.00012	0.000114	0.000064	-0.000233	-0.000301	-0.000295	-0.000266	-0.000095	0.000065	0.000194	0.000369	0.000409	0.000416	0.000398	0.000262	0.000126	-0.000101	-0.000133	-0.000128	-0.000075	0.000142	0.000203	0.000086	0.000107	0.000013	-0.000082	-0.000025	-0.000079	-0.000134	-0.000178	-0.000294	-0.000308	-0.00022	-0.000198	-0.000127	-0.000043	-0.000147	-0.00017	-5.00E-06	5.00E-06	0.000161	0.000326	0.000098	-0.000236	-0.00054	-0.000805	-0.000591	-0.000036	0.000316	0.000591	0.000437	0.00012	0.000016	-0.000163	-0.000106	-0.000027	-0.000068	-0.000034	-0.000128	-0.000276	-0.000401	-0.000606	-0.000662	-0.000638	-0.000623	-0.000556	-0.000524	-0.000302	-0.000376	-0.000214	0.000145	0.000092	0.000506	0.00054	0.000252	8.00E-06	-0.000323	-0.000381	-0.000516	-0.000242	0	0.000135	0.000612	0.00066	0.000592	0.000466	-0.000119	-0.00065	-0.001137	-0.001286	-0.000981	-0.00056	-9.00E-06	-0.00009	-0.000192	-0.000122	-0.000224	0.000303	0.000638	0.000584	0.000405	0.000067	-0.000388	-0.000555	-0.00047	-0.000302	-0.000061	0.000195	0.000582	0.00065	0.000689	0.000239	-0.000939	-0.001843	-0.002499	-0.002363	-0.000899	0.000202	0.000939	0.001414	0.001019	0.000928	0.001063	0.000772	0.000155	-0.000513	-0.001081	-0.001392	-0.000876	-0.000407	0.000019	0.000713	0.000735	0.000809	0.000801	0.000204	-0.000229	-0.000522	-0.000847	-0.000876	-0.000641	-0.00077	-0.001041	-0.001108	-0.001139	-0.000806	-0.0001	0.000761	0.001403	0.001258	0.000835	-0.000195	-0.001372	-0.001424	-0.001365	-0.000822	-0.000032	0.00034	0.001033	0.001293	0.001702	0.002075	0.001681	0.001783	0.000879	-0.000756	-0.00179	-0.003257	-0.003369	-0.002291	-0.001062	0.000537	0.001704	0.001543	0.000692	0.000087	-0.001567	-0.001223	0.00016	0.000555	0.001886	0.00182	0.000403	0.000215	0.000444	0.000548	0.001647	0.001461	-0.000219	-0.001175	-0.002243	-0.002441	-0.001075	-0.000807	-0.001429	-0.001534	-0.002414	-0.001986	0.000378	0.001418	0.002605	0.003246	0.002837	0.001957	0.000659	-0.001083	-0.004235	-0.005154	-0.005389	-0.004532	-0.00138	0.00024	0.002325	0.002516	0.001001	0.000291	-0.00169	-0.002296	-0.002318	-0.001864	-0.000391	0.000963	0.004186	0.0051	0.00418	0.003353	-0.001623	-0.00429	-0.003563	-0.003346	0.001463	0.005135	0.005382	0.00648	0.004556	0.001618	-0.001153	-0.004216	-0.00634	-0.00766	-0.006673	-0.005243	-0.002207	0.001831	0.003639	0.004797	0.002265	-0.002549	-0.005036	-0.006607	-0.004366	0.003989	0.015679	0.0201	0.017535	0.008835	-0.008284	-0.017436	-0.020991	-0.01848	-0.0128	-0.005691	0.004281	0.003623	0.005858	0.004751	-0.000958	0.004367	0.003698	-0.001974	-0.001844	-0.004916	-0.003151	0.013184	0.018171	0.015311	0.01029	-0.008882	-0.018067	-0.022284	-0.02624	-0.030943	-0.03497	-0.041575	-0.048365	-0.011522	-0.001571	0.004115	-0.011815	-0.207679	-0.680835	3.025141	0.724261	0.545835	1.285096	-3.362335	-0.689591	-0.313127	-0.551099	0.50649	0.204711	0.137591	0.022458	-0.134502	0	0																																																																																																																																																																																																																																																																																																																																																																																																																																																																																																																																																																																																																																																																																																																																																																																																																																																																																																																																																																																																																																																																																																																																																																																																																																																																																																																																																																																																																																																																																																																																																																																																																																																																																																																																																																																																																																																																																																																																																																																																																																																																																																																																																																																																																																																																																																																																																																																																																																																																																																																																																																																																																																																																																																																																																																																																																																																																																																																																																																																																																																																																																																																																																																																																																																																																																																																																																																																																																																																																																																																																																																																																																																																																																																																																																																																																																																																																																																																																																																																																																																																																																																																																																																																																																																																																																																																																																																																																																																																																																																																																																																																																																																																																																																																																																																																																																																																																																																																																																																																																																																																																																																																																																																																																																																																																																																																																																																																																																																																																																																																																																																																																																																																																																																																																																																																																																																																																																																																																																																																																																																																																																																																																																																																																																																																																																																																																																																																																																																																																																																																																																																																																																																																																																																																																																																																																																																																																																																																																																																																																																																																																																																																																																																																																																																																																																																																																																																																																																																																																																																																																																																																																																																																																																																																																																																																																																																																																																																																																																																																																																																																																																																																																																																																																																																																																																																																																																																																																																																																																																																																																																																																																																																																																																																																																																																																																																																																																																																																																																																																																																																																																																																																																																																																																																																																																																																																																																																																																																																																																																																																																																																																																																																																																																																																																																																																																																																																																																																																																																																																																																																																																																																																																																																																																																																																																																																																																																																																																																																																																																																																																																																																																																																																																																																																																																																																																																																																																																																																																																																																																																																																																																																																																																																																																																												
5	1.38	N	35.1	55	0	0	-0.000048	-0.00012	0.000049	0.000082	-0.000066	-0.000134	-0.000148	-0.000135	-0.000108	-0.000051	-1.00E-06	-0.000017	-0.000055	-0.00007	-0.000056	-0.000025	-0.000014	0.000011	1.00E-06	0.000039	0.000082	0.00006	0.000032	-0.000022	-0.000079	-0.000122	-0.000114	-0.000058	-0.000035	0.000029	0.000109	0.000021	0.000055	0.000088	-0.000085	-0.000047	-0.000057	-0.000111	-0.000012	0.000022	0.000024	0.000062	0.000051	-0.000011	-0.00005	-0.000077	-0.000041	1.00E-06	1.00E-05	7.00E-06	0.000034	0.000054	0.00008	0.000091	0.000041	0.00004	0.000026	-9.00E-06	0.000027	0.000046	0.000028	0.000076	0.000081	0.00007	0.000096	0.000064	0.00005	0.000076	0.000097	0.000109	0.000106	0.000092	0.000087	0.0001	0.000128	0.000127	0.000101	0.000099	0.000084	0.000077	0.000067	0.000069	0.000081	0.00009	0.000116	0.000107	0.000096	0.000078	0.00009	0.000095	0.000047	0.000071	0.000074	0.000046	0.000081	0.000081	0.000064	0.000061	0.000057	0.000058	0.000046	0.000057	0.000065	0.000065	0.000074	0.00007	0.000056	0.000031	0.000024	0.000031	0.000015	0.00003	0.000053	0.000054	0.000062	0.000049	0.000037	0.000026	0.000031	0.000042	0.000028	0.000026	0.000028	0.000015	0.000032	0.000055	0.000049	0.000057	0.000047	0.00003	0.000051	0.00007	0.000074	0.000059	0.000041	0.000033	0.000025	0.000028	0.000027	0.000033	0.000039	0.000053	0.000078	0.000084	0.000094	0.000092	0.000072	0.000061	0.000072	0.000102	0.000105	0.000089	0.000088	0.000085	0.000115	0.000156	0.000168	0.000181	0.000198	0.000194	0.000211	0.000238	0.000239	0.000282	0.000321	0.000338	0.000358	0.000358	0.000361	0.000377	0.000409	0.000435	0.000438	0.000431	0.000421	0.000414	0.000401	0.000389	0.00039	0.000382	0.000372	0.000356	0.000322	0.000298	0.000285	0.000271	0.000259	0.000243	0.000217	0.000199	0.000186	0.000181	0.000193	0.000202	0.000198	0.000191	0.000175	0.000159	0.000143	0.000127	0.00011	0.000083	0.000067	0.000044	5.00E-06	-0.000023	-0.000051	-0.000076	-0.0001	-0.000117	-0.000124	-0.000144	-0.000149	-0.000162	-0.000195	-0.000211	-0.000225	-0.000246	-0.000253	-0.000255	-0.000247	-0.00023	-0.00021	-0.000189	-0.00018	-0.000177	-0.00018	-0.000169	-0.000151	-0.00012	-0.000082	-0.00008	-0.000081	-0.000073	-0.000079	-0.000069	-0.000056	-0.000065	-0.000069	-0.000067	-0.000055	-0.000029	-4.00E-06	5.00E-06	0.000012	0.000014	1.00E-05	0.000014	9.00E-06	1.00E-06	-0.000024	-0.000047	-0.000067	-0.000091	-0.000086	-0.000071	-0.000051	-0.000038	-0.000044	-0.000065	-0.000074	-0.000073	-0.000077	-0.000069	-0.000071	-0.000063	-0.000064	-0.000061	-0.00006	-0.000059	-0.000037	-0.000013	0.00002	0.000017	0.000018	0.00002	-1.00E-06	0.000014	0.000031	0.000029	0.000037	0.000036	7.00E-06	-0.000013	-0.000024	-0.000014	-0.00002	-0.000027	-0.000028	-0.000057	-0.000048	-0.000044	-0.000058	-0.000065	-0.000068	-0.000065	-0.000064	-0.000051	-0.000029	-0.00002	-0.000015	-0.000013	-0.00002	-0.000026	-0.000039	-0.000058	-0.000075	-0.000079	-0.000065	-0.000056	-0.000051	-0.000049	-0.000039	-0.000029	-0.000028	-6.00E-06	-5.00E-06	4.00E-06	0.000034	0.000034	0.000036	0.00005	0.000049	0.000062	0.000089	0.000103	0.000115	0.000116	0.000129	0.000141	0.000159	0.000191	0.0002	0.000221	0.000255	0.000298	0.000363	0.000443	0.0005	0.000581	0.000686	0.00079	0.000921	0.001035	0.001143	0.001251	0.001368	0.00148	0.00155	0.001614	0.00167	0.00171	0.001754	0.001792	0.001815	0.001842	0.001863	0.001877	0.0019	0.0019	0.001868	0.001825	0.001772	0.00176	0.001833	0.001946	0.002027	0.002009	0.001903	0.001786	0.00174	0.001711	0.001702	0.001686	0.001638	0.001604	0.001548	0.00149	0.001414	0.001344	0.001264	0.001204	0.001143	0.001084	0.001078	0.001033	0.000984	0.000948	0.000891	0.000823	0.00074	0.000686	0.000626	0.000558	0.000533	0.000489	0.000446	0.000436	0.000403	0.000365	0.000327	0.000287	0.000207	0.000042	-0.000251	-0.000358	-0.000025	0.00025	0.000448	0.000421	0.000235	0.000152	0.000225	0.000311	0.0002	0.000165	0.000192	0.000219	0.000205	0.000169	0.000129	0.000118	0.000109	0.00009	0.000096	0.000101	0.000105	0.000108	0.000098	0.000089	0.00008	0.000079	0.000053	4.00E-06	-4.00E-06	-7.00E-06	1.00E-06	0.000086	0.000131	0.000158	0.000178	0.000149	0.000118	0.000082	0.000048	0.000024	0.000031	0.000043	0.000083	0.000118	0.000122	0.000131	0.000108	0.000062	0.000044	0.000027	-0.000016	-0.000105	-0.000233	-0.000327	-0.000315	-0.000194	-0.000034	0.000102	0.000219	0.000256	0.000195	8.00E-06	-0.000075	5.00E-06	0.000152	0.000222	0.000078	-0.000159	-0.000271	-0.000187	-0.000071	1.00E-05	-0.000021	-0.000016	0.000051	0.000063	0.000056	0.000033	0.000018	0.000045	0.00008	0.0001	0.000047	0.000036	0.000091	0.000065	0.000063	0.000025	-0.000082	-0.000035	0.000032	0.000037	9.00E-06	-0.00003	0.000022	0.000213	0.000257	0.000153	0.000035	-0.00015	-0.000148	-0.000047	0.000029	3.00E-06	-0.000078	-0.000075	-5.00E-06	0.000133	0.000193	0.000159	0.000023	-0.000069	-0.000046	-0.000025	-0.000032	-0.000055	-0.000077	-0.000088	-0.000088	-0.000082	-0.000011	0.000056	0.000041	0.000035	-0.000056	-0.00018	-0.000122	-0.000101	-0.000079	-0.000028	-0.000088	-0.00018	-0.000295	-0.000364	-0.000448	-0.000461	-0.000306	-0.000213	-0.000059	0.000168	0.000213	0.000325	0.000384	0.000202	-0.000063	-0.000399	-0.000634	-0.00057	-0.000251	0.000093	0.000202	0.000081	-0.000142	-0.000308	-0.000278	-0.00009	0.000133	0.000216	0.000254	0.000149	-0.000098	-0.000306	-0.000398	-0.000316	-0.00019	-0.000313	-0.000602	-0.000828	-0.001242	-0.001223	-0.000909	-0.000725	-0.000485	-0.000215	0.000271	0.000359	0.000941	0.001271	0.00043	-0.000036	-0.000843	-0.001568	-0.001064	-0.000784	-0.000507	0.000219	0.000114	-0.000041	-0.000172	-0.000426	-0.000469	-0.000333	-0.000144	-0.00047	-0.00057	-0.000431	-0.000493	-0.000126	0.000072	-0.000157	-0.000167	-0.000312	-0.00031	0.000042	0.000139	0.000205	0.000312	0.000103	-5.00E-06	-0.000151	-0.000331	-0.000435	-0.000396	-0.000228	-0.000033	0.000171	0.000308	0.000392	0.000274	0.000041	-0.000181	-0.00008	-0.00004	0.000135	0.000286	0.00008	0.000011	0.000102	0.000261	0.00022	0.000068	-0.000121	-0.000225	-0.000012	0.000224	0.000272	0.000266	0.000103	-0.000039	-0.000071	5.00E-06	0.000069	0.00008	0.000049	0.000126	0.000139	0.000025	0.000176	0.000222	0.00027	0.00027	0.002904	0.002702	0.002546	0.002688	0.000078	0.000162	0.000209	0.000204	0.000185	0.000138	0.000114	0.000113	0.000107	0.000106	0.000121	0.000133	0.000169	0.000221	0.000222	0.000219	0.000219	0.000183	0.000178	0.000192	0.000204	0.000197	0.000166	0.000142	0.000044	2.00E-06	0.000055	0.000058	0.000127	0.000173	0.000117	0.000116	0.000114	0.000108	0.000151	0.000167	0.000136	0.000103	0.000071	0.000032	0.000042	0.000071	0.000079	0.00013	0.00015	0.000143	0.00014	0.000077	0.000044	0.000042	0.000033	0.000057	0.000059	3.00E-06	-0.000029	-0.000053	-0.000066	-1.00E-05	0.000015	0.000044	0.000073	0.000047	0.000074	0.000064	0.000029	0.00002	-0.000027	-0.000052	-0.000061	-0.000069	-0.00007	-0.000072	-0.000096	-0.000139	-0.000157	-0.000155	-0.000154	-0.000116	-0.000116	-0.000176	-0.000189	-0.000208	-0.000208	-0.000154	-0.000135	-0.000117	-0.000124	-0.000168	-0.000198	-0.00025	-0.000262	-0.000249	-0.000303	-0.000329	-0.000409	-0.000474	-0.000492	-0.000486	-0.000395	-0.000367	-0.000369	-0.00034	-0.000292	-0.000305	-0.000166	-0.000033	-0.000125	-0.00007	-0.000148	-0.000313	-0.000286	-0.000271	-0.000273	-0.00024	-0.000241	-0.000256	-0.000289	-0.000335	-0.0004	-0.0005	-0.000587	-0.000667	-0.000718	-0.00075	-0.000777	-0.000747	-0.000707	-0.000668	-0.000567	-0.00055	-0.000566	-0.000572	-0.000603	-0.00059	-0.00055	-0.000501	-0.000419	-0.000365	-0.000317	-0.000287	-0.000276	-0.000255	-0.000237	-0.000218	-0.000186	-0.000149	-0.000115	-0.000057	-0.000041	-0.000032	-0.000036	-0.000055	-0.000079	-0.000136	-0.000153	-0.000169	-0.000173	-0.000127	-0.000088	-0.00008	-0.000072	-0.000077	-0.000109	-0.000117	-0.000123	-0.000117	-0.000092	-0.000083	-0.000072	-0.000063	-0.000064	-0.000059	-0.000049	-0.00004	-0.000024	-0.000018	-0.000017	-0.000026	-0.000043	-0.00006	-0.000065	-0.000067	-0.000062	-0.000056	-0.000029	0.000036	0.000056	0.000074	0.000079	0.000038	0.000026	0.000039	0.000035	0.000015	7.00E-06	1.00E-05	0.00003	0.000066	0.000113	0.000121	0.000104	0.000101	0.00008	0.000082	0.00011	0.000114	0.000118	0.00011	0.000071	0.000065	0.000071	0.000078	0.000106	0.00013	0.000133	0.000125	0.000124	0.000114	0.000098	0.000086	0.000079	0.000058	0.000062	0.000093	0.000106	0.000132	0.000135	0.000122	0.000104	0.000055	0.000036	0.000019	0.00002	0.000066	0.000091	0.000089	0.000072	0.000037	-0.000015	-0.000019	7.00E-06	9.00E-06	0.000026	0.000022	-0.000013	-0.000019	-9.00E-06	-5.00E-06	0.000015	0.000022	0.000011	0.000012	0.000021	0.000012	0.000028	0.000059	0.000064	0.0001	0.000105	0.000055	0.000022	-0.000039	-0.000076	-0.000089	-0.000092	-0.000073	-0.000066	-0.000037	-0.000042	-0.000075	-0.000091	-0.000118	-0.000134	-0.000132	-0.00013	-0.000126	-0.000134	-0.00012	-0.000122	-0.000153	-0.000169	-0.0002	-0.000216	-0.000211	-0.000192	-0.000185	-0.000192	-0.0002	-0.000211	-0.000233	-0.000266	-0.00029	-0.000329	-0.000342	-0.00034	-0.000337	-0.0003	-0.000297	-0.000309	-0.000309	-0.000349	-0.000389	-0.00037	-0.000374	-0.000383	-0.000363	-0.000401	-0.000439	-0.000451	-0.000463	-0.000474	-0.0005	-0.000523	-0.000557	-0.000573	-0.000585	-0.000568	-0.000515	-0.000482	-0.000397	-0.000371	-0.000395	-0.000419	-0.000519	-0.000588	-0.000627	-0.000659	-0.000627	-0.000599	-0.000617	-0.00064	-0.000663	-0.000692	-0.000647	-0.000558	-0.000586	-0.000598	-0.000689	-0.001057	-0.001287	-0.000652	-0.000637	-0.000817	-0.000827	-0.00157	-0.002154	0.000908	0.002159	-0.002561	-0.011904	-0.047143	-0.052002	-0.077981	-0.071369	0.00342	-0.048421	-0.023267	0.024306	-0.052548	-0.000111	0.015174	-0.028532	0.026668	0.028382	0.023392	0.029609	0.008699	0.002918	0.011488	0.000358	0.022864	0.049096	0.039937	0.045976	0.024308	0.004017	-0.000276	-0.000889	-0.000845	0.001197	0.000401	-0.000309	-0.000711	-0.00069	0.002471	0.003003	0.003084	0.003095	0.001657	0.001233	0.001566	0.001492	0.00037	-0.000655	-0.000636	-0.000983	-0.000364	0.000408	0.000304	0.000132	-0.000066	-0.000265	-0.000814	-0.000801	-0.000636	-0.000402	0.000145	0.000272	0.000285	0.000271	0.00011	0.000046	0.000059	-0.000011	-0.000172	-0.000255	-0.00031	-0.00034	-0.000227	-0.000111	-0.000061	-0.000018	-0.000044	-0.000037	0.000056	0.000121	0.000137	0.000093	-0.000019	-0.000021	0.000052	0.000091	0.00013	0.000107	0.000026	-0.000052	-0.000068	-0.000075	-0.000061	0.000011	0.000029	0.000028	0.00003	0.000026	0.000016	-4.00E-06	1.00E-06	0.000016	0.000027	0.000054	0.000069	0.000067	0.000069	0.000084	0.000092	0.00009	0.00008	0.000093	0.000093	0.00007	0.000083	0.000074	0.000086	0.000139	0.00018	0.000214	0.00022	0.000218	0.000231	0.000233	0.000248	0.000239	0.000192	0.00015	0.000119	0.000116	0.00013	0.000145	0.000144	0.000141	0.000151	0.000149	0.000144	0.000148	0.000142	0.000158	0.000208	0.000226	0.000244	0.00024	0.000199	0.000186	0.000171	0.000175	0.000211	0.00022	0.000232	0.000233	0.00021	0.000205	0.000204	0.000204	0.000218	0.000218	0.0002	0.000197	0.000188	0.000191	0.000221	0.000232	0.000236	0.000241	0.000237	0.00023	0.000227	0.000213	0.000191	0.000192	0.000198	0.00021	0.000234	0.000231	0.000207	0.0002	0.00018	0.000171	0.000196	0.0002	0.000207	0.000218	0.000212	0.000209	0.000212	0.00021	0.000199	0.000187	0.000185	0.000179	0.000184	0.0002	0.000204	0.000214	0.00022	0.000222	0.000213	0.000188	0.000179	0.000169	0.000168	0.000189	0.00019	0.000178	0.000179	0.000181	0.000178	0.00018	0.000175	0.000152	0.000159	0.000184	0.000194	0.000218	0.000215	0.000183	0.000177	0.000172	0.000166	0.00017	0.000169	0.000155	0.000162	0.000192	0.000191	0.000181	0.000173	0.000135	0.000132	0.00016	0.000164	0.000175	0.000169	0.000139	0.000127	0.000109	0.00011	0.000128	0.000141	0.000172	0.000186	0.000197	0.000197	0.000179	0.000172	0.000159	0.000157	0.000175	0.000173	0.000166	0.000158	0.000132	0.00013	0.000146	0.000149	0.000165	0.000163	0.000137	0.000129	0.000123	0.00012	0.000131	0.000132	0.000135	0.000124	0.000095	0.000085	0.000071	0.000073	0.000107	0.000115	0.000114	0.000114	0.000105	0.000096	0.000092	0.00008	0.000045	0.000046	0.000065	0.000078	0.000123	0.000128	0.000104	0.00009	0.00006	0.000046	0.000043	0.000034	0.000027	0.00002	8.00E-06	9.00E-06	0.000021	0.000022	0.000026	0.000023	2.00E-06	1.00E-06	1.00E-05	0.000012	0.000028	0.000024	1.00E-06	-5.00E-06	-0.000014	-0.000017	-8.00E-06	-5.00E-06	-8.00E-06	-2.00E-06	0.000015	0.000017	0.000019	0.000012	-0.000012	-0.000021	-0.000024	-0.000036	-0.00005	-0.000059	-0.000075	-0.000075	-0.000064	-0.000054	-0.000033	-0.000031	-0.000028	-0.000046	-0.000091	-0.000098	-0.000103	-0.000073	-0.000037	-0.000034	-0.000026	-0.000046	-0.00006	-0.000065	-0.00009	-0.000109	-0.000105	-0.000088	-0.000074	-0.000064	-0.000066	-0.000084	-0.000092	-0.000082	-0.000088	-0.000112	-0.000118	-0.000129	-0.000127	-0.00008	-0.000072	-0.000091	-0.000096	-0.000126	-0.000132	-0.000102	-0.000095	-0.000089	-0.000091	-0.000108	-0.000118	-0.00014	-0.000137	-0.000117	-0.0001	-0.000046	-0.00004	-0.000058	-0.000082	-0.000154	-0.000175	-0.000188	-0.000176	-0.000115	-0.000091	-0.000054	-0.000051	-0.000082	-0.000109	-0.000163	-0.000179	-0.000181	-0.000172	-0.00015	-0.000149	-0.000154	-0.000161	-0.00017	-0.000176	-0.000172	-0.000175	-0.000165	-0.000171	-0.00019	-0.000185	-0.000171	-0.000151	-0.000119	-0.000106	-0.000119	-0.000123	-0.000127	-0.00015	-0.00091	-0.001054	-0.001415	-0.001472	-0.000579	-0.000414	0.0001	0.000568	0.000744	0.001152	0.001174	0.000928	0.000672	-0.000051	-0.000401	-0.000703	-0.000911	-0.000683	-0.00052	-0.0004	-0.000137	-0.000097	-0.000282	-0.000354	-0.000568	-0.000833	-0.000474	0.000312	0.000649	0.001321	0.001456	0.000639	0.000436	0.000423	0.000446	0.00036	-0.000432	-0.00208	-0.005621	-0.007005	-0.007784	-0.007533	-0.002754	0.000552	0.001542	0.001192	-0.002693	-0.011186	-0.015445	-0.020321	-0.021336	-0.014143	-0.005056	0.008072	0.036153	0.044815	0.032822	0.027198	-0.000967	-0.016444	0.023568	0.426815	0.109101	0.19013	0.168039	-0.178898	0.067665	-0.133763	-0.166717	-0.250249	-0.18218	-0.029653	-0.001252	0.022372	0.029168	0.006768	0.022923	0.034342	0.100231	0.534168	0.664471	0.204256	-0.025824	-0.599065	-0.937213	0.361267	0.009525	0.08496	0.25284	-0.604143	-0.090949	-0.035981	-0.01837	0.008578	0.01284	-0.011358	-0.026502	-0.083258	-0.099682	-0.069487	-0.041395	0.003023	0.023516	0.039454	0.056752	0.061335	0.04925	0.041352	0.013318	0.0037	0.054916	0.269778	1.343539	0.358507	0.179202	-0.111196	-1.268074	-0.311363	-0.221654	-0.178572	-0.116093	-0.105776	-0.084273	-0.092381	-0.523498	0.151023	0.13285	0.128682	0.587088	-0.140301	-0.049001	-0.010707	-0.022863	0.054656	0.000328	-0.014089	-0.029963	-0.040057	-0.054326	-0.101731	-0.198871	0.037422	0.039061	0.064317	0.182167	-0.05197	-0.03926	-0.011914	0.00658	0.024361	-0.003791	-0.035989	-0.04873	-0.063745	-0.019042	0.038438	0.042203	0.046727	0.037988	0.025394	0.016017	0.00435	0.001911	-0.005137	-0.00593	0.004779	0.004376	0.007618	0.008188	0.00343	0.003266	0.002598	0.00153	0.001188	0.001246	0.000239	-0.000181	0.000225	-0.000387	-6.00E-06	0.001651	0.00195	0.002632	0.002689	0.001639	0.001085	0.001239	0.000593	0.000313	-3.00E-06	-0.001596	-0.001567	-0.001346	-0.000848	-0.000087	0.000165	0.000292	0.000107	0.000261	0.000439	0.0003	0.000487	0.00041	0.000071	0.000216	0.000108	-0.000044	0.000121	0.000314	0.000318	0.000353	0.000264	-0.0001	-0.000328	-0.000363	-0.00024	-0.000027	0.000332	0.000493	0.000474	0.000436	0.000348	0.000253	0.000157	0.000024	-0.000139	-0.000138	0.000096	0.000515	0.000684	0.000618	0.000454	-0.000141	-0.000324	-0.00004	-0.000072	3.00E-06	-0.000038	-0.000494	-0.000503	-0.000191	0.000064	0.000708	0.000728	0.000553	0.000381	-0.000281	-0.000757	-0.000858	-0.001138	-0.000811	0.000014	0.000422	0.001078	0.001194	0.000803	0.000408	-0.000094	-0.000398	-0.000418	-0.000283	-0.000117	-6.00E-06	0.000066	0.000072	0.000121	0.000202	0.000281	0.000315	0.000177	-0.000024	-0.000273	-0.000469	-0.000439	-0.000368	-0.000251	-0.000087	0.000109	0.000243	0.00045	0.000491	0.000389	0.000189	-0.000113	-0.000303	-0.000427	-0.000266	4.00E-06	0.000225	0.000355	0.000307	0.000188	0.000062	0.000025	0.000059	0.000086	0.000149	0.000185	0.000278	0.000275	0.000183	0.000056	-0.000298	-0.000436	-0.000374	-0.000203	0.0001	0.000412	0.000458	0.000384	0.000271	-0.000086	-0.000196	-0.000252	-0.000307	-0.000139	-0.000133	-0.000114	0.000041	0.000022	0.000103	0.000135	0.000056	0.000011	-0.000098	-0.000123	-0.000112	-0.000083	4.00E-06	0.000082	0.000178	0.000256	0.000331	0.000346	0.000248	0.0001	0.000036	-0.000056	-0.000057	0.000038	0.000043	0.000065	0.000124	0.000172	0.000217	0.000352	0.000332	0.0003	0.000222	-0.000054	-0.000174	-0.000199	-0.000271	-0.000105	-0.000025	-0.000027	0.00014	0.000124	0.000182	0.000153	-0.000099	-0.000136	-0.000205	-0.000137	0.000209	0.000338	0.000519	0.000539	0.00031	0.00027	0.000105	8.00E-06	0.000135	0.000107	0.000091	0.000135	-0.000029	-0.000185	-0.000226	-0.000332	-0.000258	-0.000046	0.000042	0.000187	0.000226	0.000108	0.000092	0.000048	0.000089	0.0001	0.000088	0.000076	-2.00E-06	0.000053	0.000129	0.000255	0.000284	0.000241	0.000118	-0.000047	-0.000181	-0.000197	-0.000105	-0.000044	0.000106	0.000136	0.000097	0.000068	0.000019	-0.000014	-0.000065	-0.00006	-0.000182	-0.000246	-0.000172	-0.000283	1.00E-05	0.000361	0.00032	0.000539	0.000386	-0.000119	-0.000176	-0.000323	-0.000336	9.00E-06	0.000126	0.000213	0.000295	0.000269	0.00025	0.000208	0.000141	0.000099	-0.000036	-0.000227	-0.000249	-0.000334	-0.000229	0.000044	0.000095	0.000141	0.000016	-0.000086	-0.000045	-0.000083	0.000151	0.000143	-0.000075	-0.000023	-0.000258	-0.000272	-0.000028	-0.000078	-0.000059	-0.000048	-0.000202	-0.000192	-0.000116	-0.000051	0.000108	0.000171	0.000264	0.000277	0.000135	0.000024	-0.00021	-0.000346	-0.000386	-0.000489	-0.000271	-0.00013	-0.000022	0.000186	0.000072	-0.000089	-0.000305	-0.000378	-0.000292	-0.000101	0.000117	0.000084	0.000058	-0.000088	-0.000177	-0.000045	-0.000051	-0.000089	-0.000112	-0.000272	-0.000372	-0.000423	-0.00042	-0.000393	-0.000294	-0.000224	-0.000361	-0.00043	-0.000584	-0.000604	-0.000143	0.000264	0.000531	0.000787	0.000518	0.000127	0.000131	-0.000082	-0.000082	0.000203	0.000271	0.000575	0.00071	0.000576	0.000218	-0.000248	-0.000383	-0.000458	-0.00018	0.000107	0.000077	0.000125	-0.000064	-0.000029	0.000076	-0.000049	-0.000253	-0.000478	-0.000729	-0.000713	-0.000377	-0.0003	-0.000068	-0.000074	-6.00E-06	0.000109	-0.0001	0.000088	0.000035	0.000176	0.000507	0.000383	0.000226	-0.000274	-0.000395	-0.000216	-0.000153	0.000221	-0.000014	-0.00031	-0.000146	-0.000317	-0.000067	0.000152	-0.000237	-0.000083	0.000164	0.000286	0.000771	0.000779	0.0003	-0.000215	-0.000509	-0.00076	-0.000988	-0.000601	-0.000449	-0.000247	0.0004	0.0003	0.000133	0.000324	0.000332	0.000654	0.000802	0.000256	-0.000356	-0.001237	-0.001632	-0.001142	-0.000813	0.000175	0.001174	0.001094	0.001143	0.000839	-0.000308	-0.000655	-0.000773	-0.00102	-0.000367	-0.000368	-0.000452	0.000099	0.000108	0.000684	0.001504	0.001125	0.000829	0.000083	-0.001354	-0.001566	-0.001419	-0.000426	0.001484	0.002014	0.001864	0.000915	-0.001616	-0.002695	-0.003251	-0.003337	-0.001662	-0.00107	-0.000897	-0.000627	-0.001428	-0.000795	0.001309	0.002196	0.003643	0.003536	0.001306	0.00033	-0.00069	-0.001403	-0.001247	-0.001137	-0.001238	-0.000862	-0.000389	-0.000025	0.001006	0.00115	0.001635	0.001449	-0.000483	-0.000891	-0.002146	-0.001701	0.001221	0.002321	0.005206	0.004992	0.002055	0.000636	-0.00329	-0.004272	-0.003711	-0.003272	-0.0016	-0.001519	-0.00082	-0.000417	0.000789	0.002944	0.00403	0.003235	0.000455	-0.001465	-0.002482	0.000138	0.005172	0.006931	0.008256	0.004928	0.000155	-0.003388	-0.010138	-0.011616	-0.012668	-0.010283	-0.003584	-0.000847	0.002195	-0.000209	-0.001491	0.001597	0.004097	0.009233	0.011238	0.006802	0.002417	0.000206	-0.005589	-0.003942	-0.000845	-0.00145	0.005973	0.00797	0.00633	0.008527	0.006054	0.003067	0.002052	-0.004489	-0.008743	-0.00869	-0.009437	-0.009305	-0.006954	-0.003154	-0.002832	0.000751	0.002649	-0.003056	-0.002666	0.004431	0.001329	-0.01454	-0.032297	-0.067866	-0.115572	-0.082168	-0.099802	-0.264889	-0.724949	2.965787	0.700213	0.559959	1.307501	-3.219004	-0.658964	-0.299127	-0.538392	0.228544	0.007594	0.027257	0.036106	0.108593	0	0																																																																																																																																																																																																																																																																																																																																																																																																																																																																																																																																																																																																																																																																																																																																																																																																																																																																																																																																																																																																																																																																																																																																																																																																																																																																																																																																																																																																																																																																																																																																																																																																																																																																																																																																																																																																																																																																																																																																																																																																																																																																																																																																																																																																																																																																																																																																																																																																																																																																																																																																																																																																																																																																																																																																																																																																																																																																																																																																																																																																																																																																																																																																																																																																																																																																																																																																																																																																																																																																																																																																																																																																																																																																																																																																																																																																																																																																																																																																																																																																																																																																																																																																																																																																																																																																																																																																																																																																																																																																																																																																																																																																																																																																																																																																																																																																																																																																																																																																																																																																																																																																																																																																																																																																																																																																																																																																																																																																																																																																																																																																																																																																																																																																																																																																																																																																																																																																																																																																																																																																																																																																																																																																																																																																																																																																																																																																																																																																																																																																																																																																																																																																																																																																																																																																																																																																																																																																																																																																																																																																																																																																																																																																																																																																																																																																																																																																																																																																																																																																																																																																																																																																																																																																																																																																																																																																																																																																																																																																																																																																																																																																																																																																																																																																																																																																																																																																																																																																																																																																																																																																																																																																																																																																																																																																																																																																																																																																																																																																																																																																																																																																																																																																																																																																																																																																																																																																																																																																																																																																																																																																																																																																																																																																																																																																																																																																																																																																																																																																																																																																																																																																																																																																																																																																																																																																																																																																																																																																																																																																																																																																																																																																																																																																																																																																																																																																																																																																																																																																																																																																																																																																																																																																																																																																																												
7	2.04	N	50.3	85.9	0	0	-0.00005	-0.000089	0.000069	0.000082	-0.000071	-0.000161	-0.000183	-0.000173	-0.000113	-0.000049	-2.00E-06	0.000012	-0.000041	-0.00007	-0.000042	-0.000017	-7.00E-06	0.000027	9.00E-06	0.00005	0.000101	0.000068	0.000048	-2.00E-06	-0.000099	-0.000149	-0.000137	-0.000062	-0.000015	0.000051	0.000119	-9.00E-06	0.000012	0.000049	-0.000088	-0.000042	-0.000045	-0.000077	-0.000018	0.000019	0.00004	0.000055	0.000041	-0.000019	-0.000056	-0.000077	-0.000038	4.00E-06	9.00E-06	4.00E-06	0.000025	0.000046	0.00007	0.00008	0.000028	0.000023	0.000013	-8.00E-06	0.00003	0.000046	0.000031	0.000065	0.000072	0.00006	0.000069	0.000039	0.000034	0.000065	0.000091	0.000097	0.000085	0.000075	0.000071	0.000081	0.000114	0.000117	0.000096	0.000092	0.000067	0.000053	0.000045	0.000062	0.000087	0.0001	0.00012	0.000104	0.000087	0.000055	0.00007	0.000087	0.000047	0.000084	0.000086	0.000046	0.00007	0.000067	0.000056	0.000055	0.00006	0.000068	0.000051	0.000059	0.000059	0.000049	0.000064	0.000066	0.00005	0.000031	0.00002	0.000022	0.000012	0.000025	0.00005	0.000054	0.000063	0.00005	0.000035	0.000024	0.000028	0.000033	0.000016	0.000016	0.000023	8.00E-06	0.000029	0.000055	0.000046	0.000065	0.000058	0.000032	0.000055	0.000068	0.000062	0.000044	0.00002	0.000013	0.00002	0.000037	0.000042	0.000045	0.000038	0.000042	0.000063	0.000081	0.000105	0.000113	0.000089	0.000067	0.000068	0.000092	0.000105	0.000098	0.000098	0.0001	0.00013	0.000166	0.000182	0.000199	0.00022	0.000231	0.000252	0.000276	0.000278	0.00031	0.000342	0.00036	0.000378	0.000387	0.000404	0.000417	0.00045	0.00048	0.000474	0.000469	0.000457	0.00044	0.000429	0.000425	0.000435	0.000425	0.000406	0.000381	0.00034	0.000324	0.000322	0.000312	0.000298	0.000276	0.000243	0.000225	0.000214	0.000208	0.000223	0.000232	0.000225	0.000222	0.000207	0.000189	0.000172	0.00015	0.000128	0.000103	0.000085	0.000062	0.000029	1.00E-06	-0.000029	-0.000057	-0.000085	-0.000103	-0.00011	-0.000122	-0.000126	-0.000139	-0.000172	-0.000197	-0.000219	-0.000243	-0.000253	-0.000255	-0.000244	-0.000229	-0.000208	-0.000185	-0.000173	-0.000171	-0.000178	-0.000173	-0.000156	-0.00012	-0.000077	-0.000069	-0.000073	-0.000076	-0.000081	-0.000071	-0.000061	-0.000072	-0.000079	-0.000075	-0.000062	-0.00003	-3.00E-06	3.00E-06	0.000013	0.000022	0.000028	0.000034	0.000027	0.000014	-0.000012	-0.000029	-0.000043	-0.00007	-0.000075	-0.000072	-0.000062	-0.000048	-0.000052	-0.000071	-0.000083	-0.000087	-0.000091	-0.000089	-0.000088	-0.000077	-0.000075	-0.000064	-0.000055	-0.00005	-0.000034	-0.000018	5.00E-06	-5.00E-06	-8.00E-06	-6.00E-06	-0.000021	0	0.000024	0.000028	0.000042	0.000048	0.000023	2.00E-06	-0.000012	-1.00E-06	-0.000012	-0.000021	-0.000025	-0.000063	-0.000058	-0.000056	-0.000071	-0.000079	-0.000081	-0.000077	-0.000078	-0.000071	-0.000058	-0.000051	-0.000039	-0.000023	-0.000019	-0.00003	-0.000062	-0.000104	-0.000131	-0.00013	-0.000107	-0.000088	-0.000083	-0.000086	-0.000076	-0.000068	-0.000066	-0.00004	-0.000035	-0.000023	1.00E-05	0.000013	0.00002	0.000041	0.000042	0.000057	0.000087	0.000103	0.000121	0.000132	0.00015	0.000166	0.000184	0.000216	0.000252	0.000307	0.000362	0.000409	0.000461	0.000533	0.000593	0.000688	0.000803	0.000908	0.001045	0.001162	0.001271	0.001384	0.001507	0.001622	0.001695	0.001747	0.001787	0.001826	0.001866	0.0019	0.001925	0.00194	0.001951	0.001959	0.001964	0.001941	0.001883	0.001806	0.001729	0.001712	0.001807	0.001963	0.002065	0.002013	0.00186	0.001707	0.00166	0.001671	0.001675	0.001639	0.001572	0.001538	0.001511	0.001494	0.001439	0.001358	0.001241	0.001162	0.001103	0.001067	0.001081	0.001046	0.001	0.000953	0.000904	0.000838	0.000749	0.000694	0.000628	0.000547	0.000518	0.000469	0.000426	0.000429	0.000403	0.000372	0.000336	0.000294	0.00018	-0.000072	-0.000531	-0.000729	-0.000267	0.000213	0.000608	0.000657	0.000455	0.000317	0.000389	0.000484	0.000281	0.000172	0.00017	0.000204	0.000204	0.000181	0.000144	0.00013	0.000111	0.000083	0.000088	0.000101	0.00012	0.00013	0.000112	0.000086	0.000072	0.000059	0.000033	0	-0.00002	-0.000018	5.00E-06	0.000087	0.000142	0.000173	0.000186	0.000157	0.000128	0.000097	0.000067	0.000035	0.000024	0.000029	0.000073	0.000127	0.000158	0.000169	0.000138	0.000084	0.000039	-3.00E-06	-0.000074	-0.000202	-0.000359	-0.000467	-0.000442	-0.000291	-0.000069	0.000149	0.000326	0.0004	0.000318	9.00E-06	-0.00013	-0.000021	0.000207	0.00033	0.000144	-0.000184	-0.000351	-0.000227	-0.00006	0.000054	0.000022	0.000041	0.000126	0.000141	0.000113	0.000066	0.000045	0.000057	0.000083	0.000116	0.000061	0.000059	0.000128	0.000094	0.000094	0.00005	-0.000096	-0.000067	1.00E-06	0.000016	-0.000012	-0.000047	0.000049	0.000309	0.000396	0.000254	0.000043	-0.000227	-0.000227	-0.000084	0.000012	-0.000019	-0.00011	-0.000109	0.000029	0.000233	0.000304	0.000249	0.000029	-0.000138	-0.000106	-0.00005	-0.000024	-0.000035	-0.000079	-0.000102	-0.000099	-0.000088	6.00E-06	0.000089	0.000055	0.000034	-0.000071	-0.000189	-0.000121	-0.000093	-0.000077	-0.000044	-0.000126	-0.000239	-0.00037	-0.000489	-0.0006	-0.000621	-0.000429	-0.000272	-0.000046	0.000242	0.000322	0.000497	0.000609	0.000397	-0.000057	-0.000591	-0.000881	-0.000796	-0.000304	0.000201	0.000312	0.000146	-0.000146	-0.000347	-0.000313	-0.00006	0.000235	0.000342	0.000424	0.000306	-0.000041	-0.000299	-0.000453	-0.000382	-0.000181	-0.000345	-0.000738	-0.00108	-0.001568	-0.001522	-0.001119	-0.00085	-0.000472	-0.000022	0.000647	0.000989	0.00168	0.001913	0.000802	-0.000104	-0.001253	-0.00205	-0.001391	-0.000848	-0.000344	0.000544	0.000463	0.000255	4.00E-06	-0.000426	-0.000486	-0.000291	-0.000093	-0.0003	-0.000388	-0.000318	-0.000386	-0.00002	0.000146	-0.00019	-0.000026	-0.000224	-0.000325	0.000188	0.000207	0.00027	0.000446	0.000156	-0.000029	-0.00025	-0.000526	-0.000594	-0.000524	-0.000325	7.00E-06	0.000267	0.000426	0.000518	0.000402	0.000162	-0.000099	-0.0001	-0.000073	0.000088	0.000221	0.000194	0.000066	0.000037	0.000181	0.000089	0.000023	-0.00002	-0.000072	0.000083	0.000242	0.000251	0.000189	0.000051	-0.000072	-0.000162	-0.000018	0.000086	0.000092	0.000037	0.000105	0.000114	-1.00E-05	0.00016	0.000205	0.000252	0.00024	0.000552	0.000403	0.000276	0.000424	0.000176	0.000145	0.000111	0.000106	0.000081	0.000093	0.000094	0.000112	0.0001	0.000099	0.000133	0.000181	0.000231	0.000219	0.000169	0.000107	0.000046	0.000036	0.000058	0.000075	0.000098	0.000108	0.000114	0.000134	0.000121	0.000102	0.000079	1.00E-05	-0.000047	-0.000065	-0.000066	-0.000033	0.000024	0.000065	0.000094	0.000114	0.000099	0.000085	0.000059	0.000015	0.000011	0	-8.00E-06	5.00E-06	0.000022	0.000064	0.000088	0.000101	0.000106	0.000082	0.000069	0.000073	0.000065	0.000037	0.000018	-3.00E-06	3.00E-06	0.000065	0.000107	0.000124	0.000105	0.000046	0.00002	0.000011	0.000038	0.000057	0.000045	0.000036	6.00E-06	-1.00E-05	-0.000023	-0.000036	-0.000048	-0.000051	-0.000056	-0.000073	-0.000068	-0.000105	-0.000135	-0.000154	-0.000185	-0.000188	-0.000195	-0.000194	-0.000204	-0.000226	-0.000243	-0.000226	-0.000195	-0.000149	-0.000107	-0.000138	-0.000232	-0.000305	-0.000407	-0.000464	-0.000459	-0.000483	-0.000556	-0.000543	-0.000453	-0.000396	-0.000208	-0.000064	-0.000118	-0.000169	-0.000234	-0.000321	-0.000269	-0.000133	-0.000021	0.000155	0.000165	0.000094	-0.000018	-0.000292	-0.000403	-0.000457	-0.000488	-0.000442	-0.000482	-0.00046	-0.000512	-0.000583	-0.000625	-0.000698	-0.000708	-0.0007	-0.000636	-0.00062	-0.00064	-0.000582	-0.000439	-0.00037	-0.000263	-0.000206	-0.000248	-0.000236	-0.000191	-0.000165	-0.00017	-0.000185	-0.000183	-0.000192	-0.000168	-0.000107	-0.000077	-0.000043	-0.000033	-0.000033	-0.000042	-0.00007	-0.000089	-0.000123	-0.000134	-0.000149	-0.000141	-0.000101	-0.000055	-0.000026	-5.00E-06	-0.000018	-0.000079	-0.000097	-0.000126	-0.000127	-0.000092	-0.000081	-0.000074	-0.000063	-0.000057	-0.000046	-0.000021	-8.00E-06	7.00E-06	4.00E-06	-2.00E-06	-2.00E-06	-0.000022	-0.000031	-0.000046	-0.000083	-0.000074	-0.000036	-0.000011	0.000046	0.000067	0.000059	0.000066	0.000078	0.000077	0.000068	0.00006	0.000029	0.000021	0.000027	0.000025	0.000045	0.000073	0.000085	0.000104	0.000106	0.000079	0.000079	0.000093	0.000092	0.000096	0.000092	0.000061	0.000059	0.000077	0.000086	0.00011	0.000113	0.000107	0.000109	0.000102	0.000108	0.000096	0.000063	0.000055	0.000047	0.000046	0.00007	0.000073	0.000057	0.000061	0.00008	0.000082	0.000086	0.000085	0.000064	0.000054	0.000066	0.000064	0.000053	0.000048	0.000024	2.00E-06	-4.00E-06	-0.000011	-0.000013	-3.00E-06	-7.00E-06	-0.000011	-0.00002	-0.000048	-0.000051	-0.00005	-0.000036	0.000019	0.000043	0.000069	0.000076	0.000041	0.000023	0.000013	0.000015	0.000039	0.000046	0.000031	-8.00E-06	-0.00004	-0.00006	-0.000069	-0.000053	-0.000058	-0.000062	-0.00008	-0.000112	-0.000133	-0.000164	-0.000169	-0.00015	-0.000144	-0.000113	-0.000125	-0.000153	-0.00017	-0.000211	-0.000205	-0.000186	-0.000172	-0.000148	-0.000128	-0.000147	-0.000184	-0.00021	-0.000264	-0.000277	-0.000263	-0.000254	-0.000228	-0.000209	-0.000175	-0.000168	-0.00017	-0.000187	-0.000253	-0.000266	-0.000273	-0.000298	-0.000264	-0.000279	-0.00032	-0.000311	-0.000352	-0.000386	-0.000394	-0.000431	-0.000449	-0.000474	-0.000485	-0.000493	-0.000488	-0.000439	-0.000441	-0.000474	-0.000475	-0.000502	-0.000488	-0.000373	-0.00037	-0.000433	-0.000507	-0.000654	-0.000741	-0.000696	-0.000611	-0.000564	-0.000507	-0.000569	-0.0007	-0.000685	-0.000694	-0.00071	-0.00059	-0.000627	-0.000762	-0.000919	-0.000688	-0.000834	-0.001568	-0.001901	0.000362	0.000521	-0.003236	-0.00676	-0.018483	-0.031662	-0.026848	-0.011889	-0.010588	0.007749	0.020157	0.025031	0.036959	0.008374	-0.024742	-0.044946	-0.044698	-0.009435	0.026077	0.029806	0.028187	0.02505	0.007997	-0.003754	-0.022616	-0.075319	-0.063851	-0.029186	-0.007435	0.041495	0.037047	0.01866	0.015536	0.014022	0.011168	0.007193	0.006955	0.005481	0.005093	0.006942	0.00295	-0.000127	-0.000288	-0.000608	0.002523	0.004342	0.002648	0.000634	-0.001696	-0.002506	-0.002039	-0.001115	0.000336	0.00088	0.001045	0.000983	0.000669	0.000424	-0.000063	-0.000086	0.000108	0.000122	0.000338	0.000251	-0.000137	-0.000217	-0.000307	-0.000298	-0.000073	-0.000012	-8.00E-06	0.000012	0.000043	-0.000015	-0.00002	0.000048	-0.000034	0.000032	0.00006	-0.000066	-0.000116	-0.000246	-0.000288	-0.000191	-0.000036	0.000185	0.000228	0.000241	0.000174	0.000049	0.000014	-0.000061	-0.00008	-0.000077	-0.000047	0.000036	0.000039	0.000021	-3.00E-06	-0.000082	-0.000099	-0.000091	-0.000083	-0.000053	-0.000033	-0.000016	0.000012	0.000064	0.000099	0.000147	0.000169	0.000143	0.000134	0.000116	0.000133	0.000175	0.000198	0.000199	0.000164	0.000126	0.000078	0.000083	0.000116	0.000141	0.000207	0.000237	0.000236	0.000231	0.000205	0.00019	0.000179	0.000183	0.000192	0.000186	0.000175	0.000168	0.000164	0.000164	0.00018	0.000178	0.000162	0.000164	0.000162	0.000173	0.000205	0.000219	0.000232	0.000235	0.000225	0.000219	0.000208	0.000201	0.000188	0.000185	0.000189	0.000189	0.000197	0.000202	0.000198	0.000205	0.000227	0.000229	0.000227	0.000223	0.000199	0.000189	0.000186	0.000183	0.000178	0.000182	0.000198	0.000209	0.000218	0.000226	0.000218	0.000214	0.000228	0.000222	0.000214	0.000211	0.000195	0.000191	0.000204	0.000204	0.000198	0.0002	0.0002	0.0002	0.000202	0.000208	0.000199	0.000196	0.00021	0.000205	0.000202	0.000201	0.000183	0.000175	0.000173	0.000169	0.000164	0.000153	0.000154	0.000158	0.000164	0.000187	0.000187	0.000174	0.000165	0.000142	0.000136	0.000135	0.00014	0.00016	0.00017	0.000184	0.000193	0.000195	0.000195	0.000196	0.000191	0.000176	0.000171	0.000167	0.000163	0.000164	0.000161	0.000158	0.000148	0.000132	0.000123	0.000105	0.000109	0.000139	0.000146	0.000158	0.000159	0.000136	0.000131	0.000133	0.000135	0.000149	0.00015	0.000141	0.000141	0.000133	0.000142	0.000178	0.000182	0.000175	0.000167	0.00013	0.000122	0.000136	0.000138	0.000149	0.000144	0.000123	0.000112	0.000093	0.00009	0.000106	0.000111	0.000121	0.000124	0.000118	0.000113	0.000107	0.000096	0.000075	0.000064	0.00005	0.000052	0.000069	0.000083	0.000117	0.000122	0.000112	0.000103	0.00007	0.000062	0.000069	0.000069	0.000075	0.000081	0.000087	0.000091	0.000103	0.000101	0.000087	0.000075	0.000057	0.000045	0.000032	0.000028	0.000032	0.000036	0.000052	0.000053	0.000055	0.000042	7.00E-06	-4.00E-06	-0.000015	-0.000016	7.00E-06	9.00E-06	-7.00E-06	0	0.000018	0.000023	0.000045	0.000038	1.00E-06	-0.000017	-0.000041	-0.00005	-0.00005	-0.000044	-0.000021	-0.00002	-0.000022	-0.00003	-0.000059	-0.000065	-0.000061	-0.000059	-0.000043	-0.000052	-0.000075	-0.000082	-0.000101	-0.000093	-0.000057	-0.000051	-0.000047	-0.000055	-0.00007	-0.000069	-0.000061	-0.000052	-0.000068	-0.000076	-0.000088	-0.000103	-0.000091	-0.000084	-0.000081	-0.000072	-0.000075	-0.000093	-0.000093	-0.000072	-0.000074	-0.000073	-0.000084	-0.000139	-0.000154	-0.000142	-0.000141	-0.000118	-0.00011	-0.00013	-0.000129	-0.000108	-0.000106	-0.000108	-0.000102	-0.000109	-0.000102	-0.000058	-0.000057	-0.000083	-0.000097	-0.000143	-0.00015	-0.000119	-0.000112	-0.000095	-0.00009	-0.000104	-0.000104	-0.000089	-0.000099	-0.000124	-0.000132	-0.000152	-0.000147	-0.000097	-0.000101	-0.000132	-0.000154	-0.000199	-0.000224	-0.000196	-0.000192	-0.000205	-0.000174	-0.000176	-0.000171	-0.000139	-0.000147	-0.000148	-0.000141	-0.000154	-0.000145	-0.000143	-0.000155	-0.000136	-0.000117	-0.000105	-0.000066	-0.000517	-0.000525	-0.000299	-0.000314	-0.000065	-0.000278	-0.000699	-0.001081	-0.000978	-0.000763	-0.000498	0.000251	0.000524	0.000681	0.000725	0.000412	0.00012	0.000027	0.000076	0.000082	0.000284	0.000306	0.000236	0.000177	0.000065	-0.000021	-0.000173	-0.000566	-0.00065	-0.000526	-0.00048	-0.000096	0.000168	0.000487	0.000564	0.000619	0.000291	0.000212	0.000666	0.001107	0.003356	0.00363	0.002175	9.00E-06	-0.002952	-0.004638	-0.003915	0.000895	0.003218	0.004489	0.006866	0.007665	0.010485	0.025023	0.023029	0.018153	0.006512	-0.017602	-0.055554	-0.072364	-0.124193	1.361908	-0.048936	-0.05928	0.031333	-1.430971	0.063514	0.156865	0.141091	0.12893	0.089752	0.042076	0.02624	0.029983	0.013863	-0.0217	0.001605	0.004155	0.024808	0.174247	0.226043	0.041582	-0.023819	-0.26103	-0.651301	0.873026	0.082049	0.118652	0.406006	-0.973604	-0.133348	-0.062804	-0.031218	0.008346	0.002944	-0.020886	-0.029823	-0.057292	-0.054122	-0.03844	-0.046654	-0.029585	-0.014577	-0.008453	0.005415	0.016153	-0.00037	-0.000141	-0.005882	-0.034985	-0.015302	0.066126	0.425975	0.205916	0.132625	-0.017061	-0.399482	-0.153586	-0.087399	-0.023023	-0.004088	-0.011986	-0.013343	-0.012525	-0.02628	0.019912	0.048012	0.054665	0.256494	-0.038506	0.034176	-0.018048	-0.213132	0.040738	-0.065363	-0.027882	-0.00363	0.008857	0.016586	0.033789	0.160913	-0.035514	-0.017396	-0.015413	-0.14742	0.026627	-0.007556	-0.035243	-0.102336	-0.121517	-0.068615	-0.010036	0.08501	0.124894	0.088082	0.037506	-0.000397	-0.017483	-0.025258	-0.016816	-0.013768	-0.01464	-0.015143	-0.013227	-0.008552	-0.001235	0.005941	0.011473	0.013521	0.015746	0.012289	0.007227	0.003129	-0.003881	-0.005809	-0.004438	-0.003181	-0.001283	0.000185	-0.000115	-0.000939	-0.000908	-0.000562	-0.000311	0.000302	0.000922	0.000886	0.000994	0.0011	0.000681	0.000447	0.000089	-0.000092	-0.000262	-0.000291	-0.000126	7.00E-06	0.000227	0.000263	0.000187	0.000045	-0.000104	-0.000118	0.000071	0.000242	0.000263	0.000259	0.000124	-0.00009	-0.000108	-0.000136	0.000025	0.000427	0.000561	0.000704	0.000581	0.000202	-0.000065	-0.000292	-0.00041	-0.000421	-0.00048	-0.000471	-0.00045	-0.000325	-0.000067	0.000183	0.000567	0.000901	0.001159	0.001434	0.00141	0.001023	0.000561	-0.000401	-0.000862	-0.001089	-0.000994	-0.000111	0.000294	0.000682	0.000668	0.000283	-0.000085	-0.00042	-0.00068	-0.000783	-0.000866	-0.000639	-0.000062	0.000117	0.000347	0.000373	0.000196	0.000205	0.000335	0.00036	0.00019	0.000084	5.00E-06	0.000073	0.000158	0.000253	0.000201	-0.000073	-0.00016	-0.000248	-0.000304	-0.00016	-0.000054	0.000073	0.000283	0.000289	0.000194	0.000064	-0.000235	-0.000307	-0.000258	-0.000223	-0.000068	0.000033	0.000107	0.000238	0.000314	0.000445	0.000379	0.000259	0.000329	0.00012	0.000189	0.00046	0.000292	0.000156	-0.000048	-0.000708	-0.000785	-0.000595	-0.000368	0.00014	0.000457	0.000625	0.000635	0.000573	0.000311	0.000071	-0.000218	-0.000363	-0.000372	-0.000343	-0.000203	-0.000076	0.00013	0.000245	0.000414	0.000436	0.000337	0.000329	0.000248	0.000218	0.000193	0.000071	-0.000022	-0.000123	-0.000174	-0.000202	-0.000164	-0.000044	0.000014	0.000126	0.0002	0.000239	0.000279	0.000321	0.000244	-0.000018	-0.000196	-0.000309	-0.000306	-0.000171	-0.000027	-8.00E-06	-0.00013	-0.00008	0.000011	0.000103	0.000383	0.000403	0.000219	0.000156	-0.000035	-0.000022	0.000142	0.000213	0.000265	0.000219	0.00011	-0.00005	-0.000057	-0.000013	0.000061	0.000312	0.000343	0.000287	0.000168	-0.000182	-0.000334	-0.000501	-0.000491	-0.000294	-0.000126	0.000241	0.000476	0.000658	0.000683	0.00045	0.000239	-0.000163	-0.000423	-0.000453	-0.000482	-0.00023	0.000257	0.000388	0.000407	0.000299	-0.000254	-0.000442	-0.000537	-0.000463	-0.000111	0.000129	0.000412	0.000574	0.000506	0.000381	0.000275	0.000153	0.000134	0.000259	0.000201	-8.00E-06	-0.000067	-0.000227	-0.000224	0.00007	0.000138	0.000156	0.000144	-0.000109	-0.000184	-0.000159	-0.000104	6.00E-06	0.000093	0.000013	-0.000179	-0.000202	-0.000304	-0.0002	0.000059	0.000068	0.000112	0.000096	-0.000011	0.000048	0.00018	0.000222	0.000278	0.000263	0.000078	0.000042	0.000071	0.000084	0.000233	0.000238	0.000059	-0.000039	-0.00014	-0.000127	0.000014	3.00E-06	-0.00002	-0.000084	-0.000202	-0.000067	0.000081	0.000127	0.000228	0.000265	0.000222	0.000179	0.000101	-0.000071	-0.000228	-0.000436	-0.000458	-0.000345	-0.000235	0.000104	0.000205	0.000174	0.000088	-0.000092	-0.000264	-0.000372	-0.000347	-0.00024	0.000127	0.000359	0.000476	0.000414	0.000093	-0.000174	-0.000448	-0.000461	-0.000595	-0.000662	-0.000399	-0.000499	-0.000226	0.000169	0.000112	0.000318	0.000453	0.000214	-0.000041	-0.000046	-0.000155	0.000056	0.000906	0.001006	0.000942	0.000595	-0.000324	-0.00085	-0.001199	-0.00115	-0.000954	-0.000676	-0.000341	-0.000398	-0.000326	-0.000223	-0.000129	0.000234	0.00047	0.000645	0.000509	0.000333	0.000193	-0.000129	-0.000045	0.000015	-0.000086	-1.00E-06	-0.000061	-0.000119	0.000042	0.000285	0.000331	0.000193	-0.000062	-0.0003	-0.000359	-0.000243	-0.000165	-0.000361	-0.000556	-0.000822	-0.000922	-0.00085	-0.000566	-0.00026	7.00E-06	0.000073	-0.000051	-0.00002	-0.000093	7.00E-06	0.000101	0.000045	-0.000175	-0.000101	0.000066	-0.00007	0.000258	0.000433	0.000505	0.001128	0.001216	0.000872	0.000249	-0.000606	-0.000924	-0.000722	0.000337	0.001266	0.001522	0.00136	-0.000139	-0.001535	-0.002192	-0.002424	-0.001225	0.000121	0.001155	0.001944	0.001527	0.00094	-8.00E-06	-0.000989	-0.001424	-0.001716	-0.001303	-0.001074	-0.000272	0.000519	0.000915	0.001955	0.001986	0.001556	0.00083	-0.000536	-0.001221	-0.001203	-0.000802	0.000088	0.000582	0.000306	0.000333	0.000215	-0.000212	0.000066	-0.000363	-0.001177	-0.000904	-0.000627	0.000433	0.002254	0.002789	0.00242	0.00107	-0.001742	-0.003768	-0.00436	-0.003904	-0.001353	0.000419	0.001714	0.001943	0.000323	-0.000413	-0.001506	-0.001707	-0.000927	-0.000805	-0.000757	-0.000702	-0.000911	-0.000495	0.000778	0.00065	-0.000451	-0.000887	-0.002429	-0.001731	0.001528	0.002763	0.004491	0.004271	0.001528	0.000098	-0.002023	-0.002736	-0.002057	-0.001663	-0.000332	0.000074	-0.000288	-0.00054	-0.001752	-0.001669	-0.000379	0.000466	0.002556	0.003192	0.002492	0.002506	0.001829	0.002427	0.001894	0.001168	-0.000137	-0.00282	-0.003009	-0.003701	-0.002252	0.000423	0.001632	0.00424	0.00352	0.001417	0.000206	-0.00314	-0.002557	-0.000633	0.000108	0.002972	0.002842	0.001976	0.002563	0.000649	-0.002144	-0.004767	-0.007968	-0.009448	-0.007395	-0.002385	0.001934	0.002586	0.005178	0.000061	-0.002942	0.004277	0.005915	0.013932	0.014545	0.007637	0.002613	-0.005402	-0.006795	-0.007037	-0.006464	-0.007774	-0.007688	-0.007702	-0.009587	-0.007494	-0.006669	-0.008772	-0.005364	0.005011	0.010169	0.01902	0.018031	0.000363	-0.005281	-0.012867	-0.011453	0.024411	0.038657	0.028163	0.027565	-0.037372	-0.056612	0.018042	0.115438	-0.329531	-0.02806	-0.032949	-0.121868	0.409751	0.042446	-0.022243	-0.050365	-0.138232	0.043832	0.076696	0.084091	0.107844	0	0																																																																																																																																																																																																																																																																																																																																																																																																																																																																																																																																																																																																																																																																																																																																																																																																																																																																																																																																																																																																																																																																																																																																																																																																																																																																																																																																																																																																																																																																																																																																																																																																																																																																																																																																																																																																																																																																																																																																																																																																																																																																																																																																																																																																																																																																																																																																																																																																																																																																																																																																																																																																																																																																																																																																																																																																																																																																																																																																																																																																																																																																																																																																																																																																																																																																																																																																																																																																																																																																																																																																																																																																																																																																																																																																																																																																																																																																																																																																																																																																																																																																																																																																																																																																																																																																																																																																																																																																																																																																																																																																																																																																																																																																																																																																																																																																																																																																																																																																																																																																																																																																																																																																																																																																																																																																																																																																																																																																																																																																																																																																																																																																																																																																																																																																																																																																																																																																																																																																																																																																																																																																																																																																																																																																																																																																																																																																																																																																																																																																																																																																																																																																																																																																																																																																																																																																																																																																																																																																																																																																																																																																																																																																																																																																																																																																																																																																																																																																																																																																																																																																																																																																																																																																																																																																																																																																																																																																																																																																																																																																																																																																																																																																																																																																																																																																																																																																																																																																																																																																																																																																																																																																																																																																																																																																																																																																																																																																																																																																																																																																																																																																																																																																																																																																																																																																																																																																																																																																																																																																																																																																																																																																																																																																																																																																																																																																																																																																																																																																																																																																																																																																																																																																																																																																																																																																																																																																																																																																																																																																																																																																																																																																																																																																																																																																																																																																																																																																																																																																																																																																																																																																																																																																																																																																																												
11	1.72	C	2.4	7.6	0	0	-0.000022	-0.000094	0.000086	0.000119	-0.00006	-0.000168	-0.00021	-0.000179	-0.000106	0.000012	0.000085	1.00E-06	-0.000059	-0.000057	-0.000041	0.000022	0.000016	1.00E-05	2.00E-06	0.000062	0.000124	0.0001	0.000073	0.000018	-0.000051	-0.000088	-0.000082	-0.000049	-0.000042	0.000018	0.000122	0.000041	0.000108	0.000171	-0.000013	0.000025	5.00E-06	-0.000045	0.000026	0.000049	0.00005	0.000083	0.000118	0.000103	0.000082	0.000026	0.000031	0.000066	0.000066	0.000051	0.000051	0.000061	0.000097	0.000139	0.000136	0.000149	0.000137	0.0001	0.000127	0.000145	0.000136	0.000168	0.000169	0.000161	0.000167	0.000149	0.000147	0.000162	0.000182	0.000185	0.000173	0.000159	0.000153	0.000159	0.000175	0.000177	0.000171	0.000198	0.00022	0.000232	0.000208	0.000176	0.000143	0.000118	0.000138	0.000147	0.000163	0.000169	0.000196	0.000201	0.000137	0.00014	0.000134	0.000116	0.000174	0.000192	0.000175	0.00015	0.000121	0.000114	0.000117	0.00015	0.000174	0.00018	0.000183	0.000174	0.000156	0.000136	0.000128	0.000126	0.000105	0.000116	0.000147	0.000162	0.00018	0.000167	0.00015	0.000146	0.000158	0.000164	0.000138	0.000122	0.000123	0.000118	0.000146	0.000171	0.000158	0.00016	0.00014	0.000107	0.000116	0.000125	0.000134	0.000168	0.000203	0.000232	0.000225	0.00018	0.000125	0.000104	0.00012	0.000154	0.000187	0.000184	0.00018	0.000176	0.000161	0.000169	0.0002	0.000232	0.00025	0.000237	0.000212	0.000195	0.000202	0.000224	0.000251	0.000273	0.000283	0.000277	0.000268	0.000268	0.000261	0.000299	0.000354	0.000404	0.000443	0.000433	0.000389	0.000342	0.000323	0.000325	0.00032	0.000329	0.000351	0.000375	0.000377	0.000345	0.000309	0.000275	0.000282	0.000309	0.000303	0.000284	0.000259	0.00024	0.000243	0.000257	0.000273	0.000273	0.000261	0.000241	0.00023	0.000226	0.000222	0.000229	0.000226	0.000219	0.000209	0.000198	0.000189	0.000169	0.000156	0.000137	0.000117	0.000121	0.000132	0.000138	0.000126	0.000101	0.000075	0.000049	0.000044	0.000046	0.000032	0.000028	0.00002	4.00E-06	9.00E-06	0.000018	0.000025	0.000022	0.000021	0.000033	0.000038	0.000049	0.000049	0.000055	0.000063	0.000077	0.000096	0.000073	0.000056	0.000062	0.000062	0.000086	0.000125	0.000165	0.000198	0.000205	0.000186	0.00016	0.000149	0.000147	0.000163	0.000165	0.000149	0.000136	0.000115	0.000093	0.000062	0.000036	9.00E-06	-0.000026	-0.000026	-6.00E-06	0.000027	0.00006	0.00006	0.000027	3.00E-06	-0.000014	-0.000024	-6.00E-06	8.00E-06	0.000032	0.000053	0.000064	0.00007	0.00008	0.00011	0.000155	0.000214	0.000227	0.000232	0.000227	0.000201	0.00021	0.000223	0.000215	0.000208	0.000191	0.000149	0.000113	0.000092	0.000099	0.000077	0.000063	0.000062	0.000029	0.00004	0.000042	0.00002	6.00E-06	4.00E-06	0.000021	0.00003	0.000051	0.000079	0.000078	0.000065	0.00004	0.000012	0.000011	0.00003	0.000047	0.00003	-4.00E-06	-0.000018	-0.000037	-0.000036	-0.000027	-0.000023	-0.000012	-2.00E-06	0.000032	0.000035	0.000042	0.000081	0.00009	0.000105	0.00013	0.00013	0.000145	0.000182	0.000207	0.000229	0.000238	0.000255	0.000283	0.000321	0.000363	0.000366	0.000369	0.0004	0.00048	0.000606	0.000734	0.000787	0.000798	0.000802	0.000816	0.000881	0.000938	0.000973	0.000976	0.000969	0.000965	0.000949	0.000952	0.000959	0.000944	0.000924	0.000892	0.000851	0.00082	0.000792	0.000762	0.000743	0.000731	0.000725	0.000709	0.000637	0.000505	0.000363	0.000282	0.000339	0.000545	0.00071	0.000748	0.000629	0.000422	0.000308	0.000312	0.000373	0.000379	0.000322	0.000262	0.000274	0.000343	0.0004	0.000415	0.000364	0.000297	0.000276	0.000272	0.00028	0.000282	0.000287	0.00029	0.000283	0.000285	0.000269	0.000247	0.000236	0.000214	0.000184	0.00018	0.000178	0.000192	0.000216	0.000215	0.000262	0.000394	0.000608	0.000549	-0.000063	-0.000666	-0.000988	-0.000831	-0.000366	0.000175	0.000433	0.000465	0.000656	0.000644	0.000524	0.000398	0.000308	0.000246	0.000187	0.000175	0.000164	0.000139	0.000151	0.000148	0.000147	0.000161	0.000169	0.000172	0.000167	0.000164	0.000154	0.000137	0.00014	0.000122	0.000088	0.000126	0.000134	0.000149	0.000206	0.000181	0.000159	0.000154	0.000157	0.000162	0.000153	0.000152	0.000133	0.000127	0.000124	0.000137	0.000161	0.000195	0.000228	0.000216	0.000173	0.000144	0.00013	0.000112	0.000068	-0.000016	-0.000108	-0.000179	-0.000173	-0.000098	0.000067	0.000353	0.000307	0.000073	-0.000044	-0.000129	0.000059	0.000281	0.000242	0.000044	-0.000097	-0.000069	-0.000035	-1.00E-05	0.000023	0.000018	0.000079	0.000148	0.000169	0.000178	0.000195	0.000212	0.000174	0.000136	0.000136	0.000097	0.000141	0.000196	0.000178	0.00016	0.000091	0.000028	0.000171	0.000214	0.000057	-0.000052	-0.000172	-0.000075	0.000168	0.000294	0.000218	0.000074	0.000091	0.000173	0.000271	0.00031	0.000101	-0.000133	-0.000204	-0.000152	0.000062	0.000248	0.000262	0.000202	0.000127	0.000062	9.00E-06	0	0.000046	0.000108	0.000166	0.000159	0.000081	0.000077	0.000067	0.000029	0.000055	-0.000019	-0.000063	0.000035	0.000119	0.000194	0.00021	0.000216	0.000139	0.000046	0.000057	-0.000051	-0.000135	-0.000195	-0.000397	-0.00053	-0.000485	-0.000195	0.000266	0.000664	0.000779	0.000433	-0.000016	-0.000332	-0.00043	-0.000217	1.00E-05	0.000077	3.00E-06	-0.000049	-0.000084	-0.000279	-0.000169	6.00E-06	0.000151	0.000427	0.000415	0.000258	0.000184	0.000128	0.000222	0.000499	0.000347	0.00031	0.000311	-0.00003	-0.000691	-0.001455	-0.001744	-0.002187	-0.001606	-0.000706	-0.000518	0.000493	0.001141	0.001163	0.001121	0.000156	-0.000823	-0.000842	-0.000781	-0.000464	-0.000122	-0.000011	-0.000041	-0.000012	0.000179	-0.000316	-0.000521	-0.000427	-0.000466	-0.000133	0.000067	-0.000076	-0.000275	-0.000337	-0.000157	0.000142	0.000116	-0.000022	-0.000036	-0.000084	0.000345	0.000797	0.000927	0.000733	0.00032	-0.000079	-0.000266	-0.000224	-0.000099	0.000061	0.00007	-7.00E-06	-0.000087	0.000096	0.000122	0.000224	0.000316	0.000219	0.00022	0.000348	0.000523	0.00032	0.000101	-0.000048	-0.000124	0.000149	0.000362	0.000318	0.000382	0.000291	0.000173	0.000076	0.000025	1.00E-06	0.000037	0.000165	0.000218	0.000144	-0.000033	0.000053	0.000256	0.000454	0.000384	0.004735	0.004477	0.004308	0.004554	0.000188	0.000186	0.000154	0.000135	0.000147	0.000121	0.00012	0.000164	0.000202	0.000243	0.000277	0.000258	0.000275	0.000304	0.000307	0.000313	0.000273	0.000227	0.000182	0.00017	0.000177	0.000188	0.000215	0.000266	0.000289	0.000279	0.000276	0.000197	0.000136	0.000112	0.000089	0.000113	0.000163	0.00019	0.000218	0.000227	0.000209	0.000179	0.000146	0.000114	0.000071	0.000066	0.00009	0.000155	0.000229	0.000271	0.000238	0.000109	0.00003	-0.00002	-0.000032	0.00003	0.000063	0.000029	-8.00E-06	-0.000041	-0.000082	-0.000032	0.000024	0.000044	0.000059	-6.00E-06	-0.000063	-0.000084	-0.000089	-0.00007	-0.000042	-0.000045	-0.000069	-0.000102	-0.00015	-0.000163	-0.000211	-0.000195	-0.000135	-0.000127	-0.000058	-0.000055	-0.000101	-0.000156	-0.000198	-0.000207	-0.0002	-0.000123	-0.000107	-0.000112	-0.00012	-0.000159	-0.000209	-0.000216	-0.000188	-0.00017	-0.00011	-0.000064	-0.000032	-0.000039	-0.000061	-0.000105	-0.000263	-0.000309	-0.000303	-0.000292	-0.000142	-0.000066	-0.000109	-0.000213	-0.000426	-0.000662	-0.000732	-0.000655	-0.000528	-0.000314	-0.0002	-0.000097	-0.000101	-0.000188	-0.000256	-0.000472	-0.000515	-0.000492	-0.000457	-0.00034	-0.000302	-0.000321	-0.000378	-0.000439	-0.000521	-0.000544	-0.000528	-0.000544	-0.000531	-0.000545	-0.000585	-0.00058	-0.000565	-0.000508	-0.000415	-0.000341	-0.000244	-0.000166	-0.00014	-0.000124	-0.000094	-0.000078	-0.000057	-0.000011	-0.000012	-0.000052	-0.000054	-0.00004	-0.000045	-0.000042	-0.000049	-0.000107	-0.000105	-0.000058	-0.000023	0.00002	0.000035	1.00E-05	-0.000028	-0.000056	-0.000095	-0.000116	-0.000148	-0.000142	-0.000104	-0.00008	-0.000019	0	-0.000018	-0.000016	-0.000018	-0.00002	-2.00E-06	-8.00E-06	-0.00002	-0.000035	-0.000032	3.00E-06	7.00E-06	0.000022	0.000013	-0.000032	-0.000045	-0.000062	-0.000052	-0.000014	0.000012	0.000078	0.000089	0.000046	0.000033	-2.00E-06	-0.000017	0.000013	0.000035	0.000044	0.00005	0.000071	0.000096	0.000113	0.00016	0.000153	0.000098	0.000078	0.000033	0.000024	0.000053	0.000066	0.000085	0.0001	0.000109	0.000127	0.000127	0.000116	0.00012	0.000122	0.000121	0.000134	0.00012	0.000067	0.000061	0.000071	0.000075	0.000108	0.000112	0.000087	0.000084	0.00009	0.000093	0.000108	0.00012	0.00011	0.000104	0.000103	0.000077	0.000063	0.000043	0.000022	0.000014	6.00E-06	4.00E-06	-3.00E-06	-0.00002	-0.000015	0.000012	0.000018	0.000033	0.000029	-0.000031	-0.000033	-1.00E-06	0.000026	0.000072	0.000082	0.000041	0.00002	0.00004	0.000055	0.000087	0.00011	0.000091	0.000072	0.000052	0.000022	-2.00E-06	-0.000039	-0.000049	-0.000037	-0.000031	3.00E-06	7.00E-06	-0.000024	-0.000038	-0.000049	-0.000059	-0.000072	-0.000088	-0.000122	-0.000159	-0.000169	-0.00018	-0.000182	-0.000172	-0.000183	-0.000198	-0.000223	-0.000278	-0.000304	-0.000323	-0.000336	-0.000323	-0.000319	-0.000313	-0.000318	-0.000328	-0.000348	-0.000398	-0.000405	-0.000411	-0.00042	-0.000388	-0.000385	-0.000391	-0.000367	-0.000361	-0.00038	-0.000375	-0.000386	-0.000414	-0.000435	-0.000448	-0.000482	-0.000475	-0.000415	-0.00039	-0.000339	-0.000321	-0.000354	-0.000348	-0.000337	-0.000331	-0.000307	-0.000302	-0.000345	-0.000384	-0.00041	-0.000427	-0.000386	-0.000329	-0.000297	-0.000342	-0.000468	-0.000597	-0.000735	-0.000747	-0.000781	-0.000736	-0.000906	-0.001099	-0.001674	-0.003008	-0.004225	-0.003291	-0.005117	-0.006599	-0.012327	-0.030043	-0.044552	-0.035025	-0.0268	-0.02621	-0.044908	-0.072183	-0.13861	-0.109392	-0.017603	0.021428	0.086849	0.082953	0.038426	0.018289	0.013261	0.006877	0.00179	0.010534	0.045053	0.040865	0.003953	0.013369	-0.011971	-0.00171	0.042577	0.030711	0.030246	0.023566	0.010981	0.006859	0.0031	-0.001044	-0.00155	0.000461	0.002201	0.006919	0.007928	0.005526	0.002633	0.000058	-0.000365	-0.00016	0.001214	0.001208	-0.000185	-0.000237	-0.000199	0.00061	0.000822	0.000287	0.000217	-0.000345	-0.000268	0.000487	0.000541	0.000464	0.000376	-0.000021	-0.000089	0.000067	0.000021	-0.000046	-0.000091	-0.000283	-0.000304	-0.000127	-0.000149	-0.000202	-0.000169	-0.000322	-0.00031	-0.000176	-0.000245	-0.000176	-0.0001	-0.000114	-0.00005	-0.000073	-0.000154	-0.000179	-0.000144	-0.000032	0.000061	0.000143	0.000202	0.000175	0.000171	0.000129	0.00002	-9.00E-06	-0.000036	-0.000036	0.000015	0.000027	0.000045	0.000052	0.000065	0.000063	0.000021	1.00E-06	-0.000045	-0.000057	4.00E-06	0.000018	0.000013	0.000024	1.00E-06	-6.00E-06	0.000052	0.00012	0.000149	0.00019	0.000216	0.000179	0.000145	0.000127	0.000083	0.00007	0.000131	0.0002	0.000271	0.000307	0.000276	0.000208	0.000138	0.000124	0.000144	0.000177	0.00021	0.000214	0.000202	0.000185	0.000186	0.0002	0.000199	0.000201	0.000195	0.000163	0.000162	0.000176	0.000183	0.0002	0.00021	0.000213	0.00022	0.000235	0.000232	0.000217	0.000207	0.000187	0.000181	0.000188	0.000192	0.000197	0.0002	0.000201	0.000198	0.000193	0.000194	0.0002	0.000203	0.000209	0.000207	0.000192	0.000187	0.00019	0.000188	0.000181	0.000176	0.000167	0.000167	0.000181	0.00019	0.000184	0.000176	0.000171	0.000163	0.000178	0.000191	0.000183	0.000182	0.000176	0.000161	0.000161	0.000173	0.000166	0.000162	0.00017	0.000157	0.000151	0.000152	0.000149	0.000152	0.000163	0.000179	0.000178	0.000174	0.000165	0.00014	0.000132	0.000128	0.000124	0.000125	0.00013	0.00014	0.000143	0.000154	0.000152	0.000132	0.00013	0.000131	0.000138	0.000164	0.000172	0.000177	0.000172	0.000149	0.000141	0.000132	0.000131	0.00014	0.000143	0.000148	0.000153	0.000159	0.000162	0.000165	0.000162	0.000153	0.00015	0.000145	0.000143	0.000148	0.000146	0.000136	0.00014	0.000151	0.000156	0.000171	0.000175	0.000159	0.000162	0.000177	0.000181	0.00019	0.000194	0.000193	0.000183	0.000162	0.000152	0.00013	0.00013	0.000163	0.000169	0.00017	0.000167	0.000149	0.000141	0.000138	0.00013	0.000118	0.00011	0.000101	0.000098	0.000097	0.000098	0.000105	0.00011	0.00012	0.000123	0.000123	0.000117	0.000097	0.00009	0.000085	0.000083	0.000099	0.000095	0.000079	0.00007	0.000055	0.000047	0.000049	0.000045	0.000035	0.000033	0.000034	0.000035	0.000042	0.000042	0.000038	0.000033	0.000024	0.000018	0.000014	6.00E-06	-3.00E-06	-0.000011	-0.000029	-0.000028	-0.000015	-6.00E-06	0.000022	0.000022	1.00E-05	-5.00E-06	-0.000044	-0.000053	-0.000055	-0.000049	-0.000016	-0.000013	-0.000018	-0.000023	-0.00004	-0.000046	-0.000047	-0.000041	-0.000031	-0.000019	0.000011	4.00E-06	-0.000018	-0.000045	-0.00011	-0.000119	-0.000112	-0.000087	-0.000016	3.00E-06	0.000017	6.00E-06	-0.000031	-0.00005	-0.00007	-0.000085	-0.000088	-0.000076	-0.000069	-0.000044	-0.00004	-0.000063	-0.000067	-0.000078	-0.000082	-0.000057	-0.000056	-0.00007	-0.000086	-0.000129	-0.000145	-0.000151	-0.000147	-0.000116	-0.000101	-0.000081	-0.000073	-0.000077	-0.000078	-0.000087	-0.000091	-0.000097	-0.000098	-0.000095	-0.000087	-0.000064	-0.000051	-0.000036	-0.000029	-0.000027	-0.000036	-0.00006	-0.000076	-0.000102	-0.000108	-0.000096	-0.000085	-0.00006	-0.000054	-0.000053	-0.000057	-0.000071	-0.000083	-0.0001	-0.000105	-0.000108	-0.00009	-0.000071	-0.000077	-0.000096	-0.000136	-0.000154	-0.000126	-0.000096	-0.000072	-0.000061	-0.000124	-0.000176	-0.00018	-0.000187	-0.000123	-0.000083	-0.000099	-0.000098	-0.000142	-0.000139	-0.000071	0.000884	0.000691	0.000246	1.00E-05	-0.001137	-0.00101	-0.000549	0.000049	0.000297	0.000307	0.00026	-0.000288	-0.000434	-0.000583	-0.000531	-0.000252	0.000132	0.000549	0.001161	0.001072	0.000235	-0.000159	-0.001312	-0.001623	-0.001159	-0.000634	0.000051	0.000646	0.001045	0.001087	0.001508	0.002344	0.002704	0.003026	0.002611	0.00185	0.000592	0.000311	0.002054	0.00218	0.002441	0.001802	-0.001709	-0.004326	-0.004528	-0.000938	0.000937	0.003503	0.003899	-0.006678	-0.009634	-0.013256	-0.001358	0.014589	0.022071	0.035885	0.029167	0.031851	0.066215	0.089098	0.203146	-3.627811	-0.12825	-0.091319	-0.194022	3.617193	0.077137	-0.014813	-0.023011	0.020761	0.028118	0.061568	0.056143	-0.002463	-0.008877	-0.023789	-0.037432	-0.036648	-0.264122	-2.284007	1.526273	0.40939	0.312499	2.191734	-1.628328	-0.348386	-0.15238	-0.017259	0.012586	-0.117289	0.014123	0.035448	0.027196	0.0105	0.002774	-0.004839	0.016187	0.064107	0.067763	0.055076	0.025066	-0.022954	-0.041105	-0.043391	-0.052188	-0.07019	-0.031383	-0.025621	0.001505	0.01647	-0.082168	-0.346631	-1.607326	-0.484241	-0.064419	0.314451	1.593594	0.484178	0.118547	-0.003003	-0.02778	-0.03287	-0.015831	-0.012553	-0.115391	0.051408	0.033304	0.023792	-0.130509	0.076362	0.041894	0.035912	0.277437	-0.100717	-0.036699	-0.00231	0.022569	0.053879	0.06378	0.101796	0.517975	-0.087723	-0.086257	-0.121749	-0.555807	0.007656	0.008295	0.063471	0.102962	0.15289	0.155324	0.090077	0.033111	-0.012065	-0.04996	-0.074102	-0.061446	-0.055774	-0.04027	-0.021277	-0.01229	-0.009575	-0.00707	-0.005841	-0.006699	-0.0042	-0.002611	-0.004545	-0.004012	-0.003598	-0.003917	-0.002799	-0.002285	-0.003154	-0.003138	-0.002138	-0.001496	-0.000583	0.000974	0.002472	0.002773	0.00309	0.003395	0.002054	0.000558	-0.000388	-0.002279	-0.002496	-0.001402	-0.000858	0.000532	0.00067	0.000247	-0.000436	-0.000856	-0.000475	-0.000138	0.000684	0.000939	0.000728	0.000456	0.000233	-0.00005	9.00E-06	0.000256	0.000188	0.000039	-0.000065	-0.00023	-0.000235	-0.000129	0.000037	0.000161	0.000236	0.000476	0.000401	0.000398	0.000471	0.00026	0.000094	3.00E-06	-0.000246	-0.000285	-0.000153	-0.000044	0.000191	0.00028	0.000288	0.000483	0.000549	0.000884	0.001024	0.000563	0.000446	-0.000064	-0.000115	0.000612	0.000799	0.001133	0.001142	0.000215	0.000028	-0.000645	-0.001164	-0.000933	-0.001281	-0.000851	-0.000168	0.000111	0.000667	0.000752	0.000416	0.000139	-0.000118	-0.000216	-0.000074	0.000279	0.000289	0.000291	0.000122	-0.00023	-0.000303	-0.000362	-0.000287	0.000036	0.000132	0.000231	0.000337	0.000088	-0.000094	-0.000027	-0.000214	-0.000092	0.00017	0.000094	0.000069	-0.000029	-0.000314	-0.00036	-0.000286	-0.000222	0.000058	0.000199	0.000172	0.000373	0.000344	0.000267	0.00049	0.000134	-0.000039	-0.000173	-0.000475	-0.000529	-0.000529	-0.000495	-0.000419	-0.000188	-0.000125	0.000035	0.000218	0.000372	0.000536	0.000542	0.000432	0.000221	4.00E-06	-0.000143	-0.000324	-0.000366	-0.000333	-0.000283	-0.000103	8.00E-06	0.000219	0.000165	0.000104	0.000045	-0.000212	-0.000129	-0.000068	0.000023	0.000135	0.000111	0.000085	-0.000079	-0.000054	0.000129	0.000222	0.000493	0.000547	0.000387	0.000272	0.000117	-0.000018	6.00E-06	-0.000064	-0.000186	-0.000191	-0.000226	-0.000081	0.000035	0.000125	0.000163	0.000074	0.000085	0.000176	0.000183	0.000224	0.000217	0.000063	1.00E-06	0.00003	-3.00E-06	-4.00E-06	-0.000072	-0.000155	-0.000201	-0.000203	-0.000072	-7.00E-06	0.000073	0.000116	0.000061	0.000077	0.000081	0.000111	0.000304	0.000302	0.000207	0.000176	-0.000121	-0.000167	-0.000076	0.00003	0.000299	0.000375	0.000442	0.000329	0.00019	0.000092	-3.00E-06	0	-0.00005	-0.000078	-0.000142	-0.000337	-0.00035	-0.000312	-0.000124	0.000137	0.000371	0.000617	0.000624	0.00075	0.000713	0.000548	0.000456	0.000165	-0.000132	-0.000285	-0.000504	-0.000446	-0.000161	-0.000038	0.000176	0.000193	-0.000061	-0.000128	-0.000095	-0.00008	0.000046	0.000022	-0.000056	-0.00022	-0.000439	-0.000323	-0.000277	0.000017	0.000448	0.000523	0.000683	0.000567	0.000345	0.000203	-0.000048	-0.00027	-0.000331	-0.000296	-0.000213	0.000022	0.000143	0.000219	0.000232	0.000243	0.000272	0.000026	-0.000124	-0.000325	-0.000633	-0.000475	-0.000203	0.00003	0.000279	0.00032	0.000074	-0.000074	-0.000135	-0.000275	-0.000255	-0.000171	-0.000032	0.000187	0.00055	0.000628	0.000546	0.000414	-0.000074	-0.000267	-0.000407	-0.00046	-0.000293	-0.000146	-0.000011	0.000087	0.000142	0.00011	0.000123	0.000082	-0.000201	-0.000328	-0.000483	-0.000665	-0.000369	-0.000404	-0.000496	-0.000406	-0.00054	-0.000367	-0.000089	0.000031	0.000094	-0.000047	-0.00027	-0.000597	-0.000711	-0.000724	-0.000617	-0.000218	-0.00008	0.000048	0.000061	-0.000131	-0.000153	-0.000216	-0.000352	-0.000476	-0.000452	-0.000188	0.000222	0.000803	0.000997	0.000714	0.000335	-0.000219	-0.00058	-0.000547	-0.000431	-0.000285	-0.000161	-0.000351	-0.000541	-0.000474	-0.000569	-0.000475	-0.000152	-0.000234	-0.000022	0.000356	0.000315	0.000416	0.000313	0.000036	-0.000094	-0.00004	0.000023	-0.000073	-0.000303	-0.00059	-0.000994	-0.001053	-0.000849	-0.000536	-0.000107	0.000306	0.000722	0.000772	0.000686	0.000525	0.000295	0.000281	0.000599	0.000528	0.000414	-0.000109	-0.000731	-0.000645	-0.000678	-0.00023	0.000133	-0.000254	-0.000741	-0.000946	-0.00109	-0.000735	0.000336	0.000613	0.000803	0.000948	0.000223	-0.000157	-0.000153	-0.000333	-0.000048	0.000298	0.000112	0.000107	-0.000388	-0.00085	-0.000535	-0.000691	0.000012	0.001009	0.000701	0.000801	0.000363	-0.000597	-0.000726	-0.000599	-0.000289	0.000054	0.000584	0.000529	0.000282	0.000294	-0.000538	-0.001257	-0.00139	-0.001337	-0.000239	0.001208	0.001696	0.001381	0.000366	-0.000654	-0.0014	-0.001153	-0.000405	-0.000424	0.000594	0.000754	-0.000042	0.000624	0.000124	-0.000209	0.000711	0.000575	0.000449	0.000647	0.000579	0.000262	0.000085	-0.000444	-0.001912	-0.001984	-0.00143	-0.000673	0.001432	0.001913	0.001112	0.000639	-0.000243	-0.00087	-0.000782	-0.000786	-0.001303	-0.001336	-0.001617	-0.001198	0.000035	0.001042	0.003742	0.004039	0.002587	0.001888	-0.000893	-0.002066	-0.001555	-0.002651	-0.004617	-0.004101	-0.00306	-0.000634	0.006392	0.007999	0.007396	0.005836	-0.000977	-0.003116	-0.003298	-0.005265	-0.003734	-0.003355	-0.004668	-0.00094	0.000741	-0.00033	-0.000428	-0.004101	-0.005646	-0.003472	-0.000611	0.003902	0.007945	0.008998	0.008691	0.007196	0.002873	0.00008	-0.003028	-0.005032	-0.00431	-0.004681	-0.003991	-0.004493	-0.004641	-0.001379	0.003703	0.00636	0.00628	0.00204	-0.007131	-0.004726	0.00016	0.005248	0.015351	0.009642	0.004064	-0.001186	-0.010153	-0.010847	-0.013794	-0.011575	-0.004999	0.00046	0.005866	0.004955	0.000872	-0.002532	-0.005445	-0.011574	-0.011279	-0.008335	-0.00539	0.008893	0.012991	0.011822	0.012303	0.005387	0.004469	0.008703	0.011795	0.023681	0.018362	-0.024253	-0.041244	-0.057819	-0.122997	0.62327	0.122039	0.104442	0.105764	-0.316033	0.030804	-0.005882	0.032378	-0.274006	-0.256905	-0.220384	-0.114343	-0.057861	0	0																																																																																																																																																																																																																																																																																																																																																																																																																																																																																																																																																																																																																																																																																																																																																																																																																																																																																																																																																																																																																																																																																																																																																																																																																																																																																																																																																																																																																																																																																																																																																																																																																																																																																																																																																																																																																																																																																																																																																																																																																																																																																																																																																																																																																																																																																																																																																																																																																																																																																																																																																																																																																																																																																																																																																																																																																																																																																																																																																																																																																																																																																																																																																																																																																																																																																																																																																																																																																																																																																																																																																																																																																																																																																																																																																																																																																																																																																																																																																																																																																																																																																																																																																																																																																																																																																																																																																																																																																																																																																																																																																																																																																																																																																																																																																																																																																																																																																																																																																																																																																																																																																																																																																																																																																																																																																																																																																																																																																																																																																																																																																																																																																																																																																																																																																																																																																																																																																																																																																																																																																																																																																																																																																																																																																																																																																																																																																																																																																																																																																																																																																																																																																																																																																																																																																																																																																																																																																																																																																																																																																																																																																																																																																																																																																																																																																																																																																																																																																																																																																																																																																																																																																																																																																																																																																																																																																																																																																																																																																																																																																																																																																																																																																																																																																																																																																																																																																																																																																																																																																																																																																																																																																																																																																																																																																																																																																																																																																																																																																																																																																																																																																																																																																																																																																																																																																																																																																																																																																																																																																																																																																																																																																																																																																																																																																																																																																																																																																																																																																																																																																																																																																																																																																																																																																																																																																																																																																																																																																																																																																																																																																																																																																																																																																																																																																																																																																																																																																																																																																																																																																																																																																																																																																																																																																												
12	1.4	C	9.5	96	0	0	0.000018	-0.000059	0.000072	0.000081	-0.000075	-0.000106	-0.000123	-0.000138	-0.000107	-0.000013	0.000077	0.000063	8.00E-06	-0.000032	-0.00005	1.00E-06	0.000033	0.000071	0.000071	0.000101	0.000138	0.000117	0.000115	0.000076	-0.000017	-0.000077	-0.000062	0.000031	0.000087	0.000157	0.000225	0.000102	0.000154	0.000226	0.000088	0.000126	0.000101	0.000049	0.000143	0.000212	0.00025	0.000277	0.00027	0.000228	0.00021	0.000197	0.000223	0.000247	0.000233	0.000235	0.000283	0.000303	0.000336	0.000347	0.000266	0.000265	0.000254	0.000208	0.000241	0.000244	0.000214	0.00025	0.000244	0.000211	0.000201	0.000149	0.000125	0.00015	0.000175	0.000187	0.000179	0.000157	0.00015	0.000168	0.000196	0.000193	0.00016	0.000147	0.00013	0.000126	0.000123	0.000131	0.000146	0.000154	0.000187	0.000181	0.000168	0.000142	0.000144	0.000151	0.000114	0.000145	0.000148	0.000121	0.000152	0.000154	0.00014	0.00013	0.000125	0.000131	0.000127	0.000137	0.000138	0.000138	0.000144	0.000143	0.000132	0.000109	0.000103	0.000109	0.000095	0.000105	0.000128	0.000132	0.000147	0.000138	0.000122	0.000112	0.000115	0.000121	0.000103	0.0001	0.000107	0.000089	0.000113	0.00014	0.000129	0.000142	0.000131	0.000106	0.000125	0.000141	0.000145	0.000138	0.000125	0.000123	0.000129	0.000131	0.000123	0.000123	0.000119	0.000132	0.000159	0.000173	0.000192	0.000199	0.000171	0.00016	0.00018	0.000204	0.000224	0.000213	0.000201	0.000203	0.000234	0.000271	0.000293	0.000312	0.000329	0.000337	0.000345	0.000357	0.00036	0.000399	0.000446	0.000483	0.000511	0.000508	0.000489	0.000471	0.000472	0.000482	0.000478	0.000484	0.000499	0.000508	0.000499	0.000468	0.000444	0.000424	0.000429	0.000439	0.000418	0.000396	0.00038	0.000359	0.000354	0.000354	0.000348	0.000349	0.000341	0.000319	0.000314	0.000312	0.000306	0.000315	0.00031	0.000298	0.000279	0.000261	0.000247	0.000222	0.000204	0.000176	0.000143	0.000139	0.000145	0.000145	0.000126	0.000096	0.000068	0.000042	0.000039	0.000039	0.000014	-1.00E-06	-0.000018	-0.000033	-0.000027	-0.000019	-0.000016	-0.000024	-0.000021	1.00E-06	0.000016	0.000031	0.000031	0.000031	0.000043	0.000065	0.000088	0.000077	0.000058	0.000049	0.000035	0.000049	0.000087	0.000123	0.000158	0.000172	0.000167	0.000168	0.000181	0.00019	0.000206	0.000208	0.000192	0.000178	0.000146	0.000109	0.000072	0.000044	0.000022	-4.00E-06	-0.000011	-2.00E-06	0.000023	0.000052	0.000062	0.000049	0.000038	0.000023	0	0	-5.00E-06	2.00E-06	0.000015	0.00002	0.000026	0.000038	0.000079	0.000135	0.000198	0.000228	0.000244	0.00025	0.000237	0.00025	0.000264	0.000254	0.000252	0.000238	0.000193	0.000158	0.000132	0.000128	0.000109	0.00009	0.00008	0.000046	0.000046	0.000038	0.000016	-1.00E-06	-5.00E-06	7.00E-06	0.000019	0.000049	0.000088	0.000103	0.000096	0.000066	0.000025	0.000017	0.000033	0.000042	0.00003	-3.00E-06	-0.000026	-0.000046	-0.000047	-0.000033	-0.000025	-8.00E-06	5.00E-06	0.000037	0.000049	0.000063	0.000098	0.000102	0.000119	0.000154	0.000166	0.000189	0.000227	0.000241	0.000264	0.000286	0.000314	0.000358	0.000404	0.000444	0.00044	0.000441	0.000487	0.00059	0.000754	0.000925	0.001007	0.001051	0.001093	0.001145	0.001258	0.001357	0.001419	0.00144	0.001445	0.001455	0.001459	0.00148	0.0015	0.001504	0.00149	0.001458	0.001419	0.00138	0.001351	0.001328	0.001302	0.001273	0.001239	0.001179	0.001053	0.000864	0.000684	0.000617	0.000737	0.001028	0.001249	0.00128	0.001096	0.00082	0.000665	0.000665	0.000742	0.00075	0.000687	0.000638	0.000673	0.000768	0.000836	0.000811	0.00071	0.000607	0.00057	0.000574	0.000587	0.00058	0.000566	0.000544	0.000507	0.000491	0.00046	0.000417	0.000398	0.000363	0.000324	0.000311	0.000297	0.000297	0.000308	0.000305	0.000346	0.000468	0.000698	0.000598	-0.000181	-0.000996	-0.001444	-0.001237	-0.000606	0.000221	0.000678	0.000789	0.001055	0.001024	0.000831	0.000627	0.000465	0.000354	0.00028	0.000244	0.000216	0.000191	0.000192	0.000199	0.000209	0.000216	0.000213	0.000203	0.000193	0.00018	0.000158	0.00013	0.00011	0.000093	0.000085	0.000137	0.000176	0.000213	0.000255	0.000228	0.000189	0.000157	0.000169	0.000178	0.000166	0.000164	0.000146	0.000157	0.000178	0.000204	0.000222	0.000241	0.00025	0.00021	0.000127	0.000055	4.00E-06	-0.000035	-0.000074	-0.000167	-0.000255	-0.000294	-0.00023	-0.000076	0.000159	0.00049	0.00039	0.000068	-0.000092	-0.000148	0.000103	0.000354	0.000298	0.000031	-0.000142	-0.000093	-0.000013	0.00004	0.000067	0.000085	0.000149	0.000217	0.000261	0.000259	0.000258	0.000272	0.00024	0.000212	0.000207	0.000162	0.000184	0.000228	0.000231	0.000199	0.000102	0.000015	0.000147	0.000214	0.000092	-0.000022	-0.000155	-0.00007	0.000162	0.000323	0.000257	0.000091	0.000101	0.00017	0.000275	0.000358	0.000154	-0.000108	-0.000221	-0.00019	0.000037	0.000253	0.000299	0.000213	0.000106	0.000036	-0.000014	-3.00E-06	0.000056	0.000108	0.000156	0.000144	0.000059	0.000059	0.000041	-0.000014	8.00E-06	-0.000064	-0.000097	6.00E-06	0.00009	0.000139	0.000108	0.000065	-0.000037	-0.000135	-0.000151	-0.000266	-0.000341	-0.000357	-0.000503	-0.000596	-0.00053	-0.000208	0.000323	0.00078	0.000886	0.000416	-0.000147	-0.000506	-0.000578	-0.000256	0.000035	0.000063	-0.000069	-0.000177	-0.000204	-0.000307	-0.000128	0.000111	0.000331	0.000602	0.000576	0.000342	0.000095	-0.000025	0.000083	0.000406	0.000297	0.000203	0.000089	-0.000325	-0.000941	-0.001686	-0.002072	-0.002381	-0.001799	-0.000883	-0.000423	0.000605	0.001299	0.001369	0.001253	0.000194	-0.000859	-0.000923	-0.000855	-0.000474	-0.000033	0.000157	0.000162	0.000124	0.000137	-0.000406	-0.000516	-0.000265	-0.00037	-2.00E-06	0.000128	-0.00022	-0.000157	-0.000196	-0.00011	0.000247	0.000177	0.000038	0.000086	0.000205	0.00058	0.000909	0.001055	0.000721	0.000333	7.00E-06	-0.000337	-0.000346	-0.000205	-2.00E-06	0.000204	0.000155	-0.000026	0.000113	0.000174	0.000397	0.000568	0.000371	0.000209	0.00025	0.000454	0.000407	0.000268	0.000103	-0.000044	0.000105	0.000287	0.000335	0.000309	0.000222	0.000161	0.000137	0.000241	0.000214	0.000046	-0.000131	-0.000069	0.00003	9.00E-06	0.000112	0.000175	0.000304	0.000385	0.006329	0.006152	0.005906	0.00593	0.000087	0.000106	0.000123	0.000192	0.0002	0.000139	0.000113	0.000097	0.000113	0.000207	0.000277	0.000276	0.000289	0.000216	0.000155	0.000141	0.000117	0.000206	0.000282	0.000309	0.000314	0.000269	0.000207	0.000173	0.000175	0.000155	0.000179	0.000203	0.000188	0.000211	0.000224	0.00021	0.000243	0.000243	0.000244	0.00024	0.000206	0.000171	0.0001	0.000053	0.000038	0.00002	0.000033	0.000101	0.000118	0.000147	0.000181	0.00011	0.000075	0.000025	-0.000019	-9.00E-06	0.00002	0.000053	0.000048	0.000044	-8.00E-06	-0.000035	-0.000038	-0.000025	7.00E-06	-0.000014	-8.00E-06	-0.000022	-0.000041	-0.000048	-0.000101	-0.000128	-0.000156	-0.000171	-0.000163	-0.000135	-0.00015	-0.000151	-0.000138	-0.000201	-0.000211	-0.000234	-0.000259	-0.000245	-0.000221	-0.000144	-0.000135	-0.000153	-0.000169	-0.000253	-0.000284	-0.000256	-0.000244	-0.000208	-0.000192	-0.000199	-0.0002	-0.000201	-0.000187	-0.000192	-0.000198	-0.000231	-0.000318	-0.000353	-0.000388	-0.00041	-0.000333	-0.000353	-0.000463	-0.000533	-0.00062	-0.000685	-0.000578	-0.000328	-0.000244	-0.000123	-0.00014	-0.000436	-0.00048	-0.000471	-0.000416	-0.000163	-0.000111	-0.000129	-0.000211	-0.000425	-0.000475	-0.000524	-0.000523	-0.000436	-0.000386	-0.000381	-0.000324	-0.000422	-0.000681	-0.000792	-0.000961	-0.00096	-0.000779	-0.00066	-0.000475	-0.000364	-0.000294	-0.000223	-0.000214	-0.000198	-0.000177	-0.000168	-0.000151	-0.000123	-0.000111	-0.000124	-0.000113	-0.000081	-0.000077	-0.000068	-0.000076	-0.000143	-0.000146	-0.000109	-0.000091	-0.000047	-0.000034	-0.000065	-0.000096	-0.000109	-0.000121	-0.000127	-0.000124	-0.000119	-0.000103	-0.000099	-0.00009	-0.00009	-0.000119	-0.000121	-0.00011	-0.0001	-0.000076	-0.000056	-0.000044	-0.000033	-0.000017	-4.00E-06	5.00E-06	0.000015	0.000019	0.000013	0.000014	4.00E-06	0.000017	0.000043	0.000073	0.000143	0.000167	0.000171	0.000167	0.000116	0.000097	0.000097	0.0001	0.000131	0.000167	0.000189	0.000212	0.000226	0.000233	0.000238	0.000244	0.00024	0.000218	0.000212	0.000207	0.000208	0.000228	0.000231	0.000222	0.00022	0.000216	0.000208	0.000198	0.000172	0.000147	0.000118	0.000121	0.000151	0.000163	0.000193	0.000197	0.000182	0.000171	0.000152	0.000136	0.000101	0.00009	0.000096	0.000101	0.000122	0.000122	0.000091	0.000058	0.000034	0.000013	0.000018	0.00004	0.000039	0.000036	0.000025	-0.000011	-0.00002	-0.000017	-0.000012	0.000018	0.000025	0.000015	0.000019	0.000017	0.000021	0.000038	0.000066	0.000099	0.000118	0.000152	0.000154	0.000119	0.000079	0.00004	-5.00E-06	-1.00E-05	0.00003	0.000039	0.000074	0.00007	0.000034	7.00E-06	-0.000054	-0.000068	-0.000049	-0.000042	4.00E-06	-4.00E-06	-0.000026	-0.000045	-0.000101	-0.00012	-0.000154	-0.000192	-0.000204	-0.000213	-0.000239	-0.000275	-0.0003	-0.00033	-0.000361	-0.000386	-0.000416	-0.000479	-0.000486	-0.000433	-0.000421	-0.000386	-0.00039	-0.000464	-0.00048	-0.000479	-0.00049	-0.000449	-0.000437	-0.000475	-0.000461	-0.000476	-0.000532	-0.000533	-0.00056	-0.000597	-0.000617	-0.000629	-0.000653	-0.000646	-0.000569	-0.000545	-0.000517	-0.000507	-0.000568	-0.000563	-0.000508	-0.000488	-0.000453	-0.000449	-0.000504	-0.000535	-0.000529	-0.000499	-0.000499	-0.000555	-0.000594	-0.000638	-0.000745	-0.000742	-0.000866	-0.001212	-0.001435	-0.001499	-0.001713	-0.001138	-0.00083	-0.000355	-0.000165	-0.000352	-0.000367	-0.003453	-0.004247	0.010337	0.014348	0.007894	-0.018694	-0.093649	-0.149397	-0.120281	-0.076675	0.014411	0.090961	0.098719	0.04899	0.018991	0.010717	-0.042247	-0.014638	-0.016913	-0.041588	-0.023844	-0.017725	0.005394	0.043685	0.055986	0.053044	0.036327	0.006984	0.001603	0.00575	0.002306	-0.000873	0.002192	0.007019	0.008674	0.014556	0.013601	0.007496	0.005119	0.000468	-0.002238	-0.003179	-0.004903	-0.003964	-0.00208	0.000148	0.00153	0.001843	0.001089	-0.000032	-0.00037	-0.000468	-0.0002	-0.000291	-0.000557	-0.000528	-0.000541	-0.000553	-0.000353	-0.000252	-0.000282	-0.000171	0.000035	0.000088	0.000164	0.000153	0.000101	0.000031	-0.000137	-0.000311	-0.000304	-0.000286	-0.000296	-0.000107	-0.000177	-0.000214	-0.0001	-0.000113	-0.000011	0.000063	0.000062	0.000067	2.00E-06	-0.00006	-0.000127	-0.000138	-0.000107	-0.000073	4.00E-06	0.000073	0.000097	0.000134	0.000139	0.000078	0.000086	0.000145	0.000116	0.000077	0.000031	-0.000124	-0.000146	-0.000081	-0.000059	0.000019	0.000055	0.000029	0.00005	0.000084	0.00012	0.000193	0.000235	0.000233	0.000258	0.000221	0.000175	0.000167	0.000131	0.000155	0.000205	0.000237	0.000259	0.000239	0.000215	0.000253	0.000267	0.000309	0.000355	0.00031	0.000303	0.000294	0.000263	0.000275	0.000274	0.000272	0.000291	0.000289	0.000284	0.000276	0.000245	0.000249	0.000269	0.000283	0.00032	0.000333	0.00033	0.000325	0.000306	0.0003	0.000302	0.000299	0.000299	0.000296	0.000282	0.000282	0.0003	0.000302	0.000298	0.000295	0.000275	0.000271	0.000287	0.000286	0.000284	0.000282	0.000261	0.000258	0.000268	0.000271	0.000281	0.000288	0.000286	0.000285	0.000287	0.00028	0.000273	0.000269	0.000247	0.000239	0.000246	0.00025	0.00027	0.000277	0.000273	0.000267	0.000259	0.000267	0.000271	0.000276	0.00028	0.00028	0.000268	0.000245	0.000224	0.000203	0.000203	0.000218	0.000233	0.000254	0.000251	0.000238	0.000225	0.000197	0.000185	0.000181	0.000178	0.000176	0.000182	0.000197	0.0002	0.0002	0.000202	0.000193	0.000198	0.000218	0.00022	0.000213	0.000213	0.000206	0.000204	0.000211	0.00021	0.000203	0.000203	0.000211	0.000212	0.000214	0.000212	0.000201	0.0002	0.00021	0.000206	0.000201	0.000193	0.000163	0.000166	0.000195	0.000208	0.000239	0.000243	0.000217	0.000207	0.000194	0.000186	0.000183	0.000183	0.000181	0.000186	0.0002	0.000212	0.000235	0.000239	0.000235	0.000232	0.000217	0.000212	0.000216	0.000207	0.00019	0.000181	0.000163	0.000164	0.000185	0.000188	0.000197	0.000188	0.000156	0.000139	0.000117	0.000108	0.000112	0.000112	0.00012	0.000122	0.000127	0.000126	0.000124	0.000115	0.000089	0.000083	0.000082	0.000084	0.000107	0.000111	0.000109	0.000099	0.000079	0.000059	0.000021	0.000011	0.000016	0.000014	0.000027	0.000028	0.000017	9.00E-06	1.00E-06	-9.00E-06	-0.000024	-0.00004	-0.000053	-0.000073	-0.000108	-0.000116	-0.000113	-0.000109	-0.000081	-0.000071	-0.000073	-0.000066	-0.000053	-0.000056	-0.000062	-0.000076	-0.000107	-0.000127	-0.000147	-0.00016	-0.000167	-0.00018	-0.000185	-0.000207	-0.000252	-0.000257	-0.000252	-0.000248	-0.000204	-0.00022	-0.000276	-0.000293	-0.000324	-0.000325	-0.000284	-0.000288	-0.000307	-0.000294	-0.000309	-0.000294	-0.000258	-0.00028	-0.000282	-0.00028	-0.000284	-0.000255	-0.000231	-0.00022	-0.000214	-0.000225	-0.000225	-0.000225	-0.000221	-0.000203	-0.000191	-0.000189	-0.000173	-0.000142	-0.000127	-0.000103	-0.000094	-0.00012	-0.000122	-0.000121	-0.000109	-0.000066	-0.000043	-0.000026	-0.000011	-7.00E-06	-2.00E-06	0.000012	8.00E-06	-0.000016	-0.000031	-0.000056	-0.000072	-0.000083	-0.000082	-0.000073	-0.000071	-0.000049	-0.000058	-0.000087	-0.000105	-0.000137	-0.000154	-0.000164	-0.000156	-0.000125	-0.000122	-0.000114	-0.00013	-0.000167	-0.000164	-0.00016	-0.000163	-0.00015	-0.000133	-0.000118	-0.000085	-0.000083	-0.00013	-0.000167	-0.000202	-0.00021	-0.000143	-0.000094	-0.000043	-0.000031	-0.000096	-0.000136	-0.000217	0.000176	0.000281	0.000406	0.000428	-0.000233	-0.000235	-0.000387	-0.00055	-0.000319	-0.000166	-0.000145	-0.00013	-0.000189	-0.000832	-0.000817	-0.000453	0.000213	0.000881	0.001399	0.001469	0.00079	0.000582	0.000453	0.000115	-0.000114	-0.00103	-0.00181	-0.002505	-0.002568	-0.001583	-0.00095	0.000589	0.001451	0.002406	0.00321	0.002343	-0.000129	-0.002162	-0.005339	-0.006258	-0.003359	-0.002652	-0.00054	-0.000603	-0.00157	-0.000707	-0.000137	0.003544	0.006987	0.009035	0.01206	0.016344	0.02952	0.018341	0.009658	-0.004294	-0.041283	-0.05497	-0.090726	-0.120797	-0.263084	4.85155	0.160528	0.120379	0.247477	-4.833414	-0.091891	-0.00189	0.049386	0.070764	0.070701	0.099941	0.075295	-0.021431	-0.051342	-0.108851	-0.106091	-0.052855	0.003838	0.503744	-0.303781	-0.090841	-0.188993	-0.77627	0.077067	0.578157	0.203544	0.268172	0.215225	-0.506479	-0.067929	-0.018813	0.007332	0.053739	0.115593	0.118281	0.110775	0.109098	-0.007168	-0.046998	-0.08312	-0.118473	-0.076963	-0.048052	-0.017859	-0.001894	0.000845	-0.019149	-0.025605	-0.033567	-0.0391	-0.002169	0.263058	0.183338	0.138247	0.086111	-0.206854	-0.134229	-0.086246	-0.063946	-0.030641	-0.010074	0.016471	0.056474	0.5695	-0.205127	-0.139617	-0.167472	-0.964601	0.296228	0.237232	0.147989	0.421705	-0.086717	-0.119783	-0.048421	-0.041411	-0.029348	0.002203	0.070072	0.762711	-0.130293	-0.071592	-0.110018	-0.793668	0.094438	0.009157	-0.041746	-0.048432	-0.029133	0.005135	0.055177	0.065227	0.053274	0.017932	0.007584	0.002073	-0.000867	0.007741	0.010507	0.012695	0.012911	0.012198	0.007793	0.003156	0.00092	-0.000395	-0.001555	-0.000914	-0.000578	-0.000164	0.000743	0.001295	0.001202	0.000487	0.000233	-0.000317	-0.00035	0.000734	0.000581	-0.000093	-0.000385	-0.000981	-0.00109	-0.000722	-0.000662	-0.000799	-0.000649	-0.000132	0.000431	0.001154	0.001492	0.001237	0.000663	0.000094	-0.00018	-0.000334	-0.000442	-0.000401	-0.000265	-0.000024	0.000424	0.000641	0.000654	0.000519	0.000464	0.00056	0.000605	0.000817	0.000743	0.000371	0.000221	-0.000014	-0.00014	-0.000117	-0.000188	-0.000219	-0.00015	-0.000081	0.000079	0.000224	0.000303	0.000372	0.000475	0.00053	0.000365	0.000112	-0.00039	-0.000739	-0.000779	-0.000657	-0.000388	-0.00034	-0.000185	0.000324	0.000515	0.000814	0.000864	8.00E-06	-0.00033	-0.000328	-0.000403	0.000535	0.001241	0.001285	0.001351	0.000838	0.000089	-0.000073	-0.000027	-0.000017	0.000287	0.000269	0.000273	0.000363	0.000424	0.000616	0.000542	0.000324	0.000091	-0.00027	-0.000481	-0.000705	-0.000672	-0.000427	-0.000269	0.000087	0.000269	0.000194	0.000243	0.000299	0.000321	0.000473	0.000377	0.000268	0.000086	-0.000083	-0.000041	-0.000074	-0.000102	-0.000106	-0.000133	-0.000136	-0.000192	-0.000211	-0.000238	-0.000367	-0.000189	-0.000125	-0.000098	0.000051	-0.000017	-0.000157	-0.000152	-0.000104	-0.000074	0.000062	0.000198	0.000169	0.000168	0.000178	0.000053	0.000064	0.000076	0.000067	0.00009	0.000086	0.000025	0.000054	0.000159	0.000154	0.000184	0.000197	0.000136	0.000091	0.000132	0.000132	0.000038	0.000066	0.00012	0.000068	0.00008	0.000047	-0.000087	-0.000237	-0.00022	-0.000098	-0.000023	0.000236	0.000282	0.000159	0.000088	0.000013	0.000018	0.00018	0.000314	0.00044	0.000498	0.000389	0.000259	0.000102	-0.000093	-0.000141	-0.000068	-0.000072	0.000015	0.000044	-0.000056	-0.00002	0.000132	0.000112	0.0002	0.000275	0.000105	0.000091	0.000088	-2.00E-06	0.000022	0.000068	0.000062	0.000039	0.000033	0.000045	0.000014	2.00E-06	-0.000037	-0.000201	-0.000219	-0.000197	-0.000148	0.000114	0.000326	0.000384	0.00048	0.000396	0.000175	0.000061	-0.000113	-0.000223	-0.000359	-0.000332	-0.000223	-0.000089	0.000313	0.000479	0.000604	0.000613	0.000392	0.000208	-0.000026	-0.000214	-0.000225	-0.000325	-0.000277	-0.000056	-0.000135	0.000013	-0.00008	-0.000438	-0.000391	-0.000352	-0.000164	0.000283	0.00055	0.000884	0.000994	0.000994	0.000862	0.00037	0.000164	-0.000023	-0.000183	-0.000029	0.000016	9.00E-06	0.000064	-1.00E-06	-0.000157	-0.000208	-0.000135	-0.000112	-0.000017	0.000039	-0.000046	-8.00E-06	0.000178	0.000212	0.000279	0.000196	-0.000164	-0.000324	-0.000621	-0.000594	-0.00023	0.000024	0.000398	0.000619	0.000484	0.000395	0.000309	0.000169	0.000141	-0.000118	-0.00026	-0.000498	-0.000658	-0.000456	-0.000506	-0.000443	-0.000376	-0.00039	-0.000179	0.000138	0.000394	0.00071	0.000722	0.000493	0.000306	-0.000204	-0.000379	-0.000343	-0.00043	-0.000344	-0.000308	-0.000473	-0.000314	-0.000092	0.000021	0.000223	0.000292	0.000101	-0.000147	-0.000206	-0.000577	-0.00061	-0.000361	-0.00063	-0.00062	-0.000591	-0.000867	-0.000815	-0.000646	-0.000621	-0.000606	-0.000399	-0.000066	0.000068	0.000362	0.000312	-0.000232	-0.000532	-0.001008	-0.001126	-0.000791	-0.000492	0.00006	0.000446	0.000415	0.000525	0.000515	0.000195	-0.00003	-0.000361	-0.000717	-0.000734	-0.0005	-0.000285	-0.000062	0.000216	0.000346	0.000352	0.000408	0.000179	-0.000128	-0.000191	-0.000428	-0.000449	-0.00036	-0.000442	-0.000407	-0.000323	0.000024	0.000238	0.000397	0.000563	0.000351	0.000131	0.000076	0.000072	-0.000077	-0.000169	-0.000555	-0.0009	-0.001039	-0.000851	-0.000235	0.000065	0.000436	0.000463	0.000183	-0.000021	-0.000254	-0.000286	-0.000412	-0.00028	-0.000281	-0.000424	0.000105	0.000097	1.00E-06	-0.000069	-0.000766	-0.001034	-0.000923	-0.000357	0.00015	0.000735	0.001518	0.001306	0.000988	0.00047	-0.00096	-0.001771	-0.001884	-0.002145	-0.00154	-0.000709	-0.000472	0.000061	0.000223	0.000168	0.000365	0.000608	0.000866	0.000698	0.000488	-0.000047	-0.001072	-0.001702	-0.001724	-0.001233	0.000162	0.001843	0.002401	0.001948	0.001404	0.000822	0.000485	0.001125	0.000739	-0.000513	-0.000923	-0.001692	-0.001418	-0.000316	0.000131	0.000432	-0.000311	-0.000956	-0.000955	-0.000952	0.000343	0.001408	0.00062	-0.00011	-0.001117	-0.002557	-0.00205	-0.000568	-0.000108	0.000678	0.000903	0.000034	-0.000081	-0.000159	-0.000049	0.000092	0.000592	0.001847	0.001881	0.002016	0.001548	-0.000146	-0.00096	-0.002405	-0.002684	-0.001972	-0.001287	0.000865	0.001436	0.00062	0.000232	-0.00068	-0.000729	0.000591	0.001349	0.002426	0.001726	-0.00151	-0.002918	-0.00567	-0.005452	-0.000061	0.0012	0.002589	0.002925	-0.000918	-0.00125	0.000167	0.000806	-0.000174	-0.00355	-0.006541	-0.008964	-0.007515	-0.001737	0.001748	0.005563	0.008037	0.006088	0.005717	0.003993	0.002449	0.000236	-0.002423	-0.002553	-0.005405	-0.004457	-0.002929	-0.004675	-0.002693	0.00082	0.00371	0.006925	0.00962	0.005791	-0.001349	-0.005901	-0.010685	-0.011427	-0.005163	-0.002113	0.002909	0.008128	0.002227	0.003343	0.000163	-0.007428	-0.003157	-0.005628	-0.005378	0.001109	0.004202	0.005079	0.006843	0.006952	0.00554	0.012688	0.014503	0.01198	0.007129	-0.010512	-0.018074	-0.022567	-0.020897	-0.001867	0.005287	0.015053	0.015912	-0.011425	-0.030708	-0.07135	-0.105738	-0.034536	-0.007797	-0.007506	0.066796	-0.855622	-0.20729	-0.129859	-0.406826	1.038265	0.310346	0.227905	0.487244	0.029619	0.115309	0.115515	0.031082	-0.137277	0	0																																																																																																																																																																																																																																																																																																																																																																																																																																																																																																																																																																																																																																																																																																																																																																																																																																																																																																																																																																																																																																																																																																																																																																																																																																																																																																																																																																																																																																																																																																																																																																																																																																																																																																																																																																																																																																																																																																																																																																																																																																																																																																																																																																																																																																																																																																																																																																																																																																																																																																																																																																																																																																																																																																																																																																																																																																																																																																																																																																																																																																																																																																																																																																																																																																																																																																																																																																																																																																																																																																																																																																																																																																																																																																																																																																																																																																																																																																																																																																																																																																																																																																																																																																																																																																																																																																																																																																																																																																																																																																																																																																																																																																																																																																																																																																																																																																																																																																																																																																																																																																																																																																																																																																																																																																																																																																																																																																																																																																																																																																																																																																																																																																																																																																																																																																																																																																																																																																																																																																																																																																																																																																																																																																																																																																																																																																																																																																																																																																																																																																																																																																																																																																																																																																																																																																																																																																																																																																																																																																																																																																																																																																																																																																																																																																																																																																																																																																																																																																																																																																																																																																																																																																																																																																																																																																																																																																																																																																																																																																																																																																																																																																																																																																																																																																																																																																																																																																																																																																																																																																																																																																																																																																																																																																																																																																																																																																																																																																																																																																																																																																																																																																																																																																																																																																																																																																																																																																																																																																																																																																																																																																																																																																																																																																																																																																																																																																																																																																																																																																																																																																																																																																																																																																																																																																																																																																																																																																																																																																																																																																																																																																																																																																																																																																																																																																																																																																																																																																																																																																																																																																																																																																																																																																																																																												
13	1.09	C	15	288.1	0	0	0.000057	-0.000011	0.000139	0.000142	-0.000029	-0.000095	-0.000111	-0.000101	-0.000132	-0.000062	0.000049	0.000024	0.000015	2.00E-06	-1.00E-05	0.000032	0.000058	0.000109	0.000054	0.000075	0.000118	0.000043	0.000018	-0.000034	-0.000119	-0.000126	-0.000066	0.000028	0.000081	0.000103	0.000096	-0.000043	-0.000031	0.000028	-0.000078	-0.000024	-0.000028	-0.000061	0.000025	0.00006	0.000057	0.000057	0.000017	-0.000063	-0.000094	-0.000113	-0.000046	0.000047	0.000071	0.000075	0.000091	0.000081	0.000087	0.000085	0.000026	0.000027	0.00002	-1.00E-05	0.000031	0.000052	0.000041	0.000098	0.000101	0.000074	0.000088	0.000042	0.000023	0.000059	0.000078	0.00009	0.000092	0.000076	0.000073	0.000089	0.000114	0.000113	0.000084	0.000066	0.000047	0.000046	0.000049	0.000068	0.000086	0.000092	0.000117	0.000111	0.0001	0.000071	0.000076	0.000087	0.000053	0.00009	0.000093	0.000059	0.000083	0.000085	0.000079	0.000076	0.000076	0.000078	0.000057	0.000061	0.000063	0.000064	0.00008	0.000081	0.000065	0.000036	0.000028	0.000037	0.000024	0.000041	0.000067	0.000064	0.000072	0.000054	0.000032	0.000028	0.00004	0.00005	0.000035	0.00003	0.000033	0.000014	0.000034	0.00006	0.000049	0.00007	0.000063	0.000037	0.000057	0.000072	0.000072	0.000053	0.000033	0.000033	0.000047	0.00007	0.000077	0.000082	0.000077	0.000089	0.000117	0.000132	0.000156	0.000171	0.00015	0.000146	0.000168	0.0002	0.000225	0.000223	0.00022	0.000231	0.000272	0.000322	0.000359	0.000386	0.000406	0.000418	0.000433	0.000457	0.000469	0.000515	0.000566	0.000606	0.000642	0.000644	0.000631	0.000618	0.000625	0.000634	0.000624	0.000616	0.000614	0.000609	0.000595	0.000565	0.000538	0.000511	0.000498	0.000486	0.000453	0.000423	0.000402	0.000382	0.000372	0.000362	0.000348	0.000334	0.000319	0.000303	0.000303	0.000305	0.000298	0.000296	0.000277	0.000251	0.000231	0.000208	0.000185	0.00015	0.000116	0.000076	0.000033	0.000013	-2.00E-06	-0.000017	-0.000044	-0.000073	-0.000099	-0.000133	-0.000151	-0.00017	-0.000201	-0.000223	-0.000245	-0.00027	-0.000281	-0.000282	-0.000275	-0.000267	-0.000254	-0.000235	-0.00022	-0.000211	-0.000211	-0.000197	-0.00018	-0.000148	-0.000108	-0.000111	-0.00012	-0.000116	-0.000123	-0.000105	-0.000074	-0.00006	-0.000044	-0.000033	-0.000026	-9.00E-06	1.00E-05	0.000018	0.000029	0.000033	0.000024	0.000019	1.00E-06	-0.000021	-0.000057	-0.000086	-0.000112	-0.000148	-0.000154	-0.000149	-0.000138	-0.000124	-0.000126	-0.000142	-0.000156	-0.000163	-0.000168	-0.000153	-0.000138	-0.000114	-0.000093	-0.00008	-0.000069	-0.00006	-0.000042	-0.000019	0.000016	0.000017	0.000018	0.000018	3.00E-06	0.000023	0.000043	0.000036	0.000035	0.000024	-0.000018	-0.000046	-0.000072	-0.000081	-0.000107	-0.000132	-0.000146	-0.00019	-0.000194	-0.000203	-0.000224	-0.000234	-0.000232	-0.000211	-0.000202	-0.000178	-0.000141	-0.00013	-0.000117	-0.000108	-0.000119	-0.000137	-0.000174	-0.00022	-0.000258	-0.000273	-0.000266	-0.000262	-0.000264	-0.000264	-0.000248	-0.000225	-0.000203	-0.000162	-0.00014	-0.000115	-0.00007	-0.000049	-0.000022	0.000019	0.000028	0.000053	0.000104	0.00013	0.000169	0.000202	0.00024	0.000295	0.000362	0.000451	0.000542	0.000669	0.00082	0.000974	0.001132	0.001291	0.001405	0.001532	0.001671	0.001797	0.001938	0.002043	0.002122	0.002173	0.002222	0.00226	0.002262	0.002263	0.00226	0.002244	0.002212	0.002163	0.002112	0.002062	0.002023	0.001991	0.001962	0.001923	0.001864	0.001792	0.001672	0.001535	0.001449	0.001442	0.001535	0.00169	0.001749	0.001679	0.001511	0.001303	0.001201	0.0012	0.001216	0.001194	0.00112	0.001055	0.001043	0.001067	0.001067	0.001013	0.000918	0.000824	0.000784	0.000758	0.000741	0.000718	0.000687	0.000646	0.000586	0.000547	0.000505	0.000467	0.000444	0.000406	0.00036	0.000334	0.000319	0.000316	0.000316	0.000311	0.000333	0.000392	0.000479	0.00035	-0.000167	-0.000661	-0.000894	-0.000721	-0.000283	0.000255	0.000567	0.000654	0.000807	0.000763	0.000623	0.000483	0.000365	0.000281	0.000221	0.000207	0.000197	0.000174	0.000183	0.00018	0.000175	0.000195	0.000192	0.000181	0.000179	0.000169	0.000154	0.000129	0.00012	0.000103	0.000085	0.000142	0.000169	0.000192	0.000233	0.000214	0.000193	0.000177	0.000178	0.000173	0.000157	0.000147	0.000142	0.000159	0.000174	0.000212	0.000236	0.000247	0.000262	0.000227	0.000151	0.000087	0.000028	-0.000015	-0.000052	-0.000092	-0.000121	-0.00013	-0.000057	0.000061	0.000229	0.000448	0.000354	0.000118	0.000041	0.000024	0.000206	0.000357	0.00028	0.000087	-0.000022	0.000045	0.000087	0.000115	0.000143	0.000155	0.000193	0.000221	0.000258	0.000255	0.000269	0.000304	0.000255	0.000219	0.000226	0.000183	0.000208	0.000242	0.000217	0.000199	0.000133	0.000069	0.000188	0.000238	0.000135	0.000088	-0.000012	0.000041	0.000217	0.000297	0.000236	0.000124	0.000156	0.000206	0.000266	0.000319	0.000156	-0.000021	-0.000073	-0.000043	0.000114	0.00026	0.000288	0.000232	0.000159	0.000101	0.000067	0.000078	0.000122	0.000159	0.000195	0.000184	0.000104	0.000117	0.000103	0.000051	0.000108	0.00005	0.000011	0.000111	0.000159	0.000195	0.000178	0.000116	0.000026	-0.000047	-0.00006	-0.000117	-0.000166	-0.000212	-0.000313	-0.000378	-0.000303	3.00E-06	0.000376	0.000662	0.000705	0.000346	-0.000049	-0.0003	-0.000343	-0.00015	0.000057	0.000134	0.000017	-0.000043	-0.000047	-0.000202	-0.000022	0.000183	0.000294	0.000484	0.000428	0.000254	0.000099	0.000023	0.000079	0.000282	0.000116	0.000038	-2.00E-06	-0.000382	-0.00092	-0.001534	-0.001769	-0.002066	-0.001439	-0.000551	-0.000346	0.000536	0.001031	0.000986	0.000983	0.000127	-0.000781	-0.000814	-0.000848	-0.000596	-0.00025	-0.000095	-0.000042	0.000014	0.000124	-0.000438	-0.000693	-0.000618	-0.000669	-0.000285	-0.000036	-0.000177	-0.000264	-0.000346	-0.000229	0.000115	0.000117	0.000051	0.000122	0.000101	0.00043	0.000715	0.000718	0.000499	0.00021	-0.000024	-0.000177	-0.000113	9.00E-06	0.000127	0.000194	0.00011	-0.000024	0.000099	0.000223	0.000443	0.000581	0.00044	0.000311	0.000331	0.000462	0.00036	0.000223	0.000098	-0.000065	0.000202	0.000392	0.000305	0.000429	0.000337	0.000246	0.000279	0.00032	0.000318	0.00024	0.000084	0.00011	0.000137	0.000077	0.00032	0.000394	0.000439	0.000441	0.005363	0.005216	0.00506	0.005198	0.000304	0.000301	0.000335	0.00036	0.000369	0.000373	0.00036	0.000366	0.000394	0.000392	0.000418	0.000371	0.000314	0.000331	0.000311	0.000329	0.00035	0.000355	0.000405	0.000433	0.000465	0.000492	0.000449	0.000401	0.000364	0.000283	0.000259	0.000255	0.000238	0.000275	0.00029	0.000291	0.000291	0.000274	0.000269	0.000281	0.000271	0.000252	0.000238	0.000198	0.000207	0.000211	0.00016	0.000168	0.000174	0.00018	0.000229	0.000223	0.000197	0.000153	0.000131	0.000156	0.000151	0.000113	0.000065	5.00E-06	-0.000023	0.000018	0.000058	0.000054	0.000013	-4.00E-06	0.000014	0.000028	0.000075	0.000075	-7.00E-06	-0.000027	-0.000014	-0.000032	-0.000061	-0.000066	-0.000176	-0.000235	-0.000181	-0.000227	-0.000162	-0.00012	-0.000144	-0.000121	-0.000135	-0.000156	-0.000153	-0.000126	-0.000133	-0.000133	-0.000141	-0.000241	-0.00031	-0.000317	-0.000337	-0.000204	-0.000083	-0.000063	-0.00008	-0.000174	-0.000313	-0.000372	-0.000388	-0.0004	-0.000369	-0.000341	-0.000225	-0.000175	-0.000167	-0.000255	-0.000476	-0.000604	-0.000647	-0.000492	-0.000376	-0.000276	-0.000316	-0.000517	-0.00064	-0.000827	-0.000902	-0.000977	-0.000974	-0.000903	-0.000833	-0.000662	-0.000642	-0.000748	-0.000982	-0.001169	-0.001344	-0.001335	-0.001078	-0.001072	-0.001059	-0.001108	-0.001318	-0.001339	-0.001277	-0.001165	-0.000947	-0.000788	-0.000615	-0.000472	-0.000422	-0.000383	-0.000328	-0.000304	-0.000242	-0.000129	-0.000093	-0.000068	-0.000076	-0.000135	-0.000162	-0.000219	-0.00022	-0.000185	-0.000152	-0.00006	-0.000018	-0.000016	-0.000034	-0.000073	-0.000115	-0.000128	-0.000125	-0.000119	-0.000101	-0.000089	-0.000067	-0.000061	-0.000064	-0.000064	-0.000071	-0.000073	-0.00008	-0.000072	-0.000043	-0.000031	-0.000017	-0.000025	-0.000042	-0.000052	-0.000047	-0.000019	-1.00E-05	-7.00E-06	0.000011	0.00003	0.000052	0.0001	0.000119	0.000124	0.000121	0.000086	0.000076	0.000063	0.00006	0.000087	0.000106	0.000133	0.000168	0.00019	0.000224	0.000222	0.000194	0.000176	0.000123	0.000117	0.000145	0.000156	0.000182	0.000197	0.000203	0.000207	0.000209	0.000212	0.000195	0.000187	0.000192	0.000199	0.000202	0.000203	0.000191	0.000147	0.000142	0.000142	0.000153	0.000201	0.00021	0.000201	0.000196	0.00017	0.000157	0.000155	0.000151	0.000153	0.000144	0.000145	0.000139	0.000117	0.000096	0.000088	0.000089	0.000082	0.000087	0.000075	0.000041	0.000034	0.000047	0.000043	0.00004	0.000037	0.000011	0.000016	0.000053	0.000069	0.000088	0.000091	0.000061	0.000048	0.00004	0.000027	0.000021	8.00E-06	-0.000019	-0.000042	-0.00007	-0.000117	-0.000136	-0.000143	-0.00015	-0.000129	-0.000132	-0.00015	-0.000166	-0.000192	-0.000214	-0.000236	-0.00026	-0.000274	-0.000287	-0.000297	-0.00031	-0.000346	-0.000384	-0.000426	-0.000471	-0.000496	-0.000518	-0.000539	-0.000546	-0.000576	-0.000634	-0.000658	-0.000684	-0.00069	-0.000636	-0.000641	-0.000672	-0.000701	-0.000774	-0.00081	-0.000835	-0.000841	-0.000811	-0.000799	-0.000784	-0.000773	-0.000793	-0.000817	-0.000815	-0.000815	-0.000831	-0.000852	-0.000874	-0.000922	-0.000946	-0.000936	-0.000947	-0.000954	-0.000943	-0.000947	-0.000903	-0.000801	-0.000749	-0.000696	-0.000674	-0.000735	-0.00078	-0.000792	-0.000797	-0.0008	-0.000787	-0.000807	-0.000841	-0.000821	-0.000778	-0.000782	-0.000727	-0.000838	-0.001089	-0.001376	-0.001422	-0.001597	-0.000862	-0.00107	-0.002686	-0.005456	-0.012829	-0.021775	-0.019692	-0.020697	0.002158	0.010731	-0.026073	-0.056507	-0.076351	-0.089424	0.015712	0.071187	0.06725	0.062763	-0.010738	-0.018825	-0.007017	0.007117	0.002345	-0.035451	-0.049873	-0.078067	-0.060272	0.006056	0.038435	0.07487	0.072519	0.03626	0.015725	0.014239	0.008812	0.002261	0.000427	-0.002633	-0.00387	-0.001433	0.000103	0.001368	0.004162	0.004296	0.002342	0.001211	-0.001322	-0.002479	-0.000788	0.000304	0.001149	0.002367	0.002518	0.002289	0.002312	0.001239	-0.000133	-0.000331	-0.0004	-0.000288	0.000446	0.000493	0.000308	0.00023	-0.000019	-0.000079	-0.000084	-0.000096	-2.00E-06	0.000054	0.000178	0.000172	0.000066	-0.0001	-0.000231	-0.000339	-0.000323	-0.000196	-0.000244	-0.000124	-0.000086	-0.000109	-0.000028	-0.000085	-0.000114	-0.000092	-0.000111	-0.000071	-0.000041	2.00E-06	0.00005	0.000105	0.000108	0.000057	0.00004	1.00E-05	4.00E-06	0.000016	8.00E-06	-0.000027	-0.000016	0.000023	0.000043	0.000092	0.00009	0.00005	0.000025	-0.000054	-0.000055	-3.00E-06	0.000039	0.00016	0.000207	0.000193	0.000184	0.000141	0.000137	0.000171	0.000192	0.000208	0.000229	0.000248	0.00027	0.000282	0.000272	0.000229	0.000214	0.000248	0.000263	0.000278	0.000276	0.000235	0.000224	0.000237	0.000254	0.000262	0.000247	0.000237	0.000222	0.000227	0.000258	0.000269	0.000285	0.000284	0.000263	0.000257	0.000239	0.000247	0.000277	0.000293	0.000321	0.000333	0.000333	0.000331	0.000322	0.000315	0.000305	0.000304	0.000307	0.000315	0.000331	0.000335	0.000342	0.000338	0.000316	0.000308	0.000306	0.000302	0.000298	0.0003	0.0003	0.000304	0.000322	0.000339	0.000338	0.000333	0.000328	0.000304	0.000302	0.000307	0.000306	0.000327	0.000326	0.000326	0.000332	0.000322	0.000325	0.000332	0.000331	0.000329	0.000328	0.000333	0.000341	0.000356	0.000355	0.000333	0.0003	0.000265	0.000265	0.000279	0.000302	0.000341	0.000338	0.000319	0.000311	0.000288	0.000281	0.000291	0.000286	0.000276	0.000272	0.000266	0.000264	0.000261	0.000272	0.000293	0.000308	0.000343	0.000343	0.000312	0.000304	0.000282	0.000281	0.000314	0.00031	0.000293	0.000283	0.000257	0.000251	0.00027	0.000266	0.000255	0.000249	0.000229	0.000232	0.000256	0.000262	0.000276	0.000272	0.000247	0.000235	0.000216	0.000214	0.000225	0.000236	0.000263	0.000271	0.000273	0.000266	0.000234	0.000227	0.000223	0.000229	0.00026	0.000268	0.000278	0.000269	0.000232	0.000219	0.000199	0.000195	0.000223	0.000215	0.00019	0.000179	0.000143	0.000143	0.000179	0.000193	0.000221	0.000224	0.000204	0.000193	0.000169	0.000161	0.000163	0.000161	0.000166	0.000163	0.000152	0.000148	0.000145	0.000142	0.000141	0.00014	0.000137	0.000138	0.000146	0.000144	0.00014	0.000135	0.000121	0.000117	0.00012	0.000118	0.000122	0.000117	0.000108	0.000097	0.000077	0.000071	0.000072	0.000067	0.000072	0.000063	0.000031	0.000025	0.000027	0.000026	0.000037	0.00004	0.000025	0.000035	0.000066	0.000072	0.00009	0.000071	8.00E-06	-0.000016	-0.000051	-0.000055	-0.00002	-0.000015	-8.00E-06	-8.00E-06	-0.000026	-0.000022	-4.00E-06	-1.00E-06	1.00E-05	-3.00E-06	-0.000038	-0.000059	-0.000093	-0.000097	-0.000084	-0.000072	-0.000036	-0.00004	-0.000054	-0.000061	-0.000092	-0.0001	-0.000092	-0.000106	-0.000114	-0.000107	-0.000114	-0.000097	-0.000086	-0.000093	-0.0001	-0.000135	-0.000143	-0.000131	-0.000129	-0.00011	-0.000112	-0.00015	-0.000158	-0.000146	-0.00015	-0.000143	-0.00015	-0.000199	-0.00021	-0.000196	-0.000189	-0.000154	-0.000146	-0.000158	-0.00017	-0.000208	-0.000208	-0.000186	-0.000171	-0.000114	-0.000122	-0.000185	-0.000207	-0.000248	-0.000251	-0.000193	-0.000194	-0.000221	-0.000235	-0.000278	-0.00028	-0.000243	-0.000234	-0.000222	-0.000229	-0.000265	-0.000281	-0.000272	-0.000267	-0.000252	-0.000248	-0.000271	-0.000268	-0.000263	-0.000256	-0.00024	-0.000253	-0.000256	-0.000258	-0.000271	-0.000271	-0.000274	-0.000249	-0.000231	-0.000221	-0.000211	-0.000238	-0.000432	-0.000371	0.000027	0.000164	0.000329	0.00027	-0.000151	-0.000426	-0.000443	-0.000369	-0.0004	-0.000385	-0.000426	-0.000765	-0.00075	-0.000536	-0.00014	0.000228	0.000511	0.000508	-0.000062	-0.000184	-0.000197	-0.000308	-0.000174	-0.000364	-0.000733	-0.001191	-0.001143	-0.000344	-0.000104	0.000208	0.000351	-0.000249	-0.000645	0.000021	0.001872	0.002639	0.003875	0.00365	-0.000139	-0.001832	-0.004164	-0.005104	-0.004987	-0.003452	-0.002764	-0.005013	-0.003208	-0.000129	0.003807	0.016912	0.03013	0.018899	0.003819	-0.014541	-0.052855	-0.053307	-0.022262	-0.014313	0.024455	0.531139	0.082458	0.153511	0.148769	-0.288916	0.111618	-0.024245	-0.045541	-0.116971	-0.106159	-0.060135	-0.06978	-0.068207	-0.042112	-0.013758	0.018321	0.041335	0.117041	1.03162	-0.883028	-0.345228	-0.403435	-1.324379	0.536435	0.417917	0.225081	0.25168	0.301921	-0.11967	0.053324	0.040416	0.029981	-0.008439	-0.029552	-0.047453	-0.053037	0.032606	0.072269	0.071289	0.064669	0.003965	-0.032882	-0.032274	-0.00716	-0.00175	0.005394	-0.016941	-0.047637	-0.045057	-0.066643	-0.04965	-0.084328	-0.034937	-0.045115	0.014035	0.088709	0.066867	0.104067	0.051499	0.037144	-0.007877	-0.008256	0.002832	0.15579	-0.068588	-0.075419	-0.122429	-0.682796	0.168464	0.179186	0.137305	0.51684	-0.102365	-0.109868	-0.042071	-0.016118	0.012097	0.040441	0.126026	0.948234	-0.165375	-0.138285	-0.203375	-1.048321	-0.034335	-0.142076	-0.156725	-0.19213	-0.045968	0.093158	0.154251	0.270872	0.216168	0.133806	0.074071	0.011379	-0.007911	-0.012615	-0.006953	-0.006256	-0.011324	-0.011667	-0.015666	-0.012989	-0.00203	0.004793	0.007821	0.008452	0.005811	0.005079	0.006113	0.005671	0.004932	0.004011	0.000426	-0.001961	-0.00175	-0.002253	-0.001168	0.000652	0.000823	0.000284	0.00023	-0.000382	-0.000556	0.000402	0.001676	0.002892	0.003501	0.002973	0.001508	-0.000179	-0.00162	-0.001628	-0.001356	-0.001041	-0.000086	0.000164	0.000043	0.000219	0.000232	0.000293	0.000574	0.000517	0.000448	0.000304	0.00011	-0.000025	-0.000115	-0.000156	-0.000181	-0.000145	-0.000052	0.000018	0.000149	0.000205	0.000197	0.000245	0.000229	0.000188	0.000126	0.000068	-0.000053	-0.000102	-0.000067	-0.000144	-0.00024	-0.000088	0.000094	0.000385	0.000695	0.000839	0.000714	0.000227	-0.000015	-0.000109	-0.000589	-0.00069	-0.000752	-0.001462	-0.001025	-0.000362	0.000044	0.000905	0.001296	0.001291	0.001299	0.001157	0.000938	0.000703	0.000372	0.00009	-0.000222	-0.000387	-0.00039	-0.000376	-0.000218	-0.000046	0.00002	0.000201	0.00015	-0.000018	-0.000056	-0.000209	-0.000211	0	0.000073	0.000072	0.000108	-0.000023	-0.000088	0.000052	0.000118	0.000198	0.0002	0.000168	0.000122	0.000133	0.000273	0.000296	0.00029	0.000229	5.00E-06	-0.000107	-0.000147	-0.000112	0.00012	0.000306	0.000383	0.000409	0.000302	0.000118	0.000056	0.000107	0.000068	0.000066	-0.000019	-0.000238	-0.00033	-0.000298	-0.000151	7.00E-06	0.000147	0.00021	0.000153	0.000185	0.000267	0.000285	0.000355	0.000337	0.000219	0.000209	0.000228	0.000167	0.000204	0.000205	0.000038	-0.000018	-0.000187	-0.000325	-0.000276	-0.000196	0.000016	0.000305	0.000399	0.000472	0.000481	0.000335	0.000302	0.000282	0.00021	0.000072	-0.000085	-0.000236	-0.000305	-0.000216	-0.000137	-0.000012	0.000136	0.000169	0.000305	0.00029	0.000126	0.000082	-0.000054	-0.000058	0.000093	0.000172	0.00029	0.000395	0.000452	0.000407	0.000201	-0.000039	-0.000296	-0.000444	-0.00034	-0.000127	0.00008	0.000353	0.000476	0.000529	0.000535	0.000445	0.000342	0.000091	-7.00E-06	-0.000045	-0.000129	0.000052	0.000189	0.000144	0.000182	-0.000018	-0.000321	-0.000328	-0.000189	-0.000019	0.000261	0.000404	0.000476	0.000437	0.000356	0.000213	-0.00027	-0.000363	-0.000317	-0.000308	0.000083	0.000318	0.000351	0.000512	0.000552	0.000456	0.00037	0.000204	0.000106	0.000077	0.00004	0.000082	-0.000022	-0.000303	-0.00037	-0.000479	-0.000398	0.000023	0.000181	0.000371	0.00042	0.000233	0.000169	0.000081	-0.000061	-0.000168	-0.000106	0.00003	0.000243	0.000502	0.000419	0.000104	-0.000193	-0.000477	-0.000681	-0.000608	-0.00046	-0.000365	-0.000134	4.00E-06	0.000049	0.000201	0.000428	0.000475	0.000504	0.00046	0.000161	-1.00E-06	-0.000162	-0.000356	-0.000369	-0.000316	-0.000061	0.000175	0.000297	0.000379	0.000033	-0.000173	-0.00025	-0.000401	-0.000135	0.000028	0.000103	0.000207	0.000171	0.000188	0.000158	0.000116	0.000125	0.000086	0.000079	0.000165	0.00009	0.000038	-0.00003	-0.000176	-0.000204	-0.00043	-0.000492	-0.000393	-0.000297	0.000017	0.000175	0.000276	0.000304	0.000322	0.000346	0.000065	-0.000173	-0.000424	-0.000696	-0.000736	-0.000887	-0.000989	-0.001148	-0.000992	-0.00047	-0.000111	0.000517	0.000636	0.000311	0.000162	-0.00017	-0.000202	-0.000021	0.000172	0.000253	0.000254	0.000264	0.000145	0.000372	0.000486	0.00046	0.000492	0.000138	-0.000304	-0.000691	-0.000901	-0.0007	-0.000232	0.00037	0.000625	0.00039	0.000218	-0.000034	-0.000342	-0.00032	-0.000477	-0.000563	-0.000404	-0.000237	0.00002	-1.00E-05	0.000207	0.000343	0.000162	0.000237	-0.000014	-0.000342	-0.00052	-0.000646	-0.000709	-0.000616	-0.000521	-0.000232	-0.000066	-0.000114	0.000021	-0.000145	-0.00024	-0.000047	0.000206	0.00027	0.000425	0.000173	-0.000404	-0.000689	-0.001199	-0.001031	-0.000468	-0.000173	0.000478	0.000463	0.000183	0.000083	-0.000303	-0.000086	0.000021	0.000026	0.000305	-0.000032	-0.000224	0.000199	0.000378	0.000506	0.000701	0.000037	-0.000382	-0.000359	-0.000502	-0.000049	-0.00007	-0.000422	-0.00052	-0.000792	-0.000845	-0.000616	-0.000442	-0.000294	0.00007	0.000204	0.000117	-0.000116	-0.000392	-0.000544	-0.000334	-0.000585	-0.001046	-0.000879	-0.00112	-0.0001	0.000913	0.000964	0.001554	0.00097	0.000661	0.000959	0.000948	0.001666	0.002152	0.001741	0.000744	-0.000579	-0.001984	-0.002285	-0.002186	-0.001869	-0.001027	-0.000745	-0.000312	0.000079	-0.000133	-0.000096	0.000237	0.000588	0.001486	0.001455	0.000657	-0.000278	-0.001976	-0.002196	-0.000901	-0.000813	-0.001163	-0.00115	-0.002769	-0.002249	0.000805	0.001551	0.002416	0.00256	0.000949	0.000215	-0.000159	-0.000563	-0.001366	-0.001612	-0.001305	-0.001388	-0.001216	-0.001044	-0.000957	-0.001041	-0.00159	-0.000963	0.000226	0.001493	0.004576	0.003999	0.000855	-0.002129	-0.005147	-0.004323	-0.002453	-0.000688	0.00007	-0.002051	-0.003545	-0.003515	-0.00326	-0.000885	0.001828	0.003832	0.00568	0.005892	0.005355	0.003356	0.001081	-0.001141	-0.002286	-0.000871	-2.00E-06	0.002649	0.00512	0.000873	-0.003485	-0.007014	-0.008063	0.003407	0.013285	0.017117	0.012922	-0.000748	-0.007352	-0.008722	-0.001739	0.002701	-0.000272	-0.000846	-0.006144	-0.00566	0.00045	0.000048	0.000361	-0.002096	-0.007373	-0.011545	-0.012145	-0.007476	-0.003866	0.004561	0.008633	0.005166	0.005702	0.005772	0.005966	0.00898	0.013242	0.02491	0.030445	0.049917	0.054105	-0.024842	-0.086865	-0.135944	-0.174923	-0.129561	-0.293745	1.81256	0.351971	0.127888	0.314692	-1.675908	-0.246138	-0.018437	0.009672	-0.05393	0.084432	0.086842	0.060758	0.02798	0	0																																																																																																																																																																																																																																																																																																																																																																																																																																																																																																																																																																																																																																																																																																																																																																																																																																																																																																																																																																																																																																																																																																																																																																																																																																																																																																																																																																																																																																																																																																																																																																																																																																																																																																																																																																																																																																																																																																																																																																																																																																																																																																																																																																																																																																																																																																																																																																																																																																																																																																																																																																																																																																																																																																																																																																																																																																																																																																																																																																																																																																																																																																																																																																																																																																																																																																																																																																																																																																																																																																																																																																																																																																																																																																																																																																																																																																																																																																																																																																																																																																																																																																																																																																																																																																																																																																																																																																																																																																																																																																																																																																																																																																																																																																																																																																																																																																																																																																																																																																																																																																																																																																																																																																																																																																																																																																																																																																																																																																																																																																																																																																																																																																																																																																																																																																																																																																																																																																																																																																																																																																																																																																																																																																																																																																																																																																																																																																																																																																																																																																																																																																																																																																																																																																																																																																																																																																																																																																																																																																																																																																																																																																																																																																																																																																																																																																																																																																																																																																																																																																																																																																																																																																																																																																																																																																																																																																																																																																																																																																																																																																																																																																																																																																																																																																																																																																																																																																																																																																																																																																																																																																																																																																																																																																																																																																																																																																																																																																																																																																																																																																																																																																																																																																																																																																																																																																																																																																																																																																																																																																																																																																																																																																																																																																																																																																																																																																																																																																																																																																																																																																																																																																																																																																																																																																																																																																																																																																																																																																																																																																																																																																																																																																																																																																																																																																																																																																																																																																																																																																																																																																																																																																																																																																																																																												
16	1.43	C	11.5	103.3	0	0	0.000727	0.000122	-0.000535	-0.000699	-0.00038	0.000243	0.000378	-0.000028	-0.000225	-0.00021	0.000014	0.000271	0.000141	-0.000151	-0.000355	-0.000151	0.000133	0.000216	0.000081	-0.000254	-0.000447	-0.0002	0.000068	0.000153	0.000057	-0.000215	-0.000272	-0.000084	0.00013	0.000136	-0.000085	-0.000223	-0.000203	0.000019	0.00027	0.000153	-0.000121	-0.000256	-0.000121	0.000178	0.000329	0.00014	-0.000134	-0.000246	-0.000165	0.000053	0.00012	-0.000017	-0.000099	-0.000097	-1.00E-06	0.000128	0.000098	-0.000031	-0.000111	-0.000085	0.000032	0.000153	0.000113	-0.000015	-0.000124	-0.000074	0.000044	0.000121	0.000148	0.000019	-0.000068	-3.00E-06	0.00006	0.000102	0.000085	0.000017	-6.00E-06	0.000033	0.000105	0.00011	0.000056	5.00E-06	-3.00E-06	0.000056	0.000139	0.0001	0.000033	0.000013	-9.00E-06	0.000078	0.000148	0.000073	0.000018	-0.000012	-1.00E-06	0.000063	0.000089	0.000061	0.000014	-1.00E-06	0.000023	0.000068	0.000068	0.000026	-0.000017	-0.000023	0.000025	0.000086	0.000074	0.000016	-0.000026	-0.000025	0.000032	0.000077	0.000073	0.000017	-0.000034	-0.000015	0.000012	0.000043	0.000049	-2.00E-06	-0.000022	0.000015	0.000051	0.000073	0.00005	-0.000017	-0.000032	-4.00E-06	0.000039	0.00006	0.000041	5.00E-06	-5.00E-06	0.000025	0.000062	0.000062	0.000018	-0.000028	-0.000016	0.000036	0.00008	0.000064	0.000016	-0.000014	0	0.000067	0.000099	0.000081	0.000054	0.000038	0.000054	0.000099	0.000108	0.000086	0.000064	0.000078	0.000134	0.000192	0.000193	0.000141	0.000091	0.000107	0.000178	0.000244	0.000255	0.000229	0.000218	0.00024	0.000312	0.000343	0.000306	0.000263	0.000232	0.000248	0.000311	0.000343	0.000326	0.000273	0.000237	0.000242	0.000273	0.000279	0.000241	0.000189	0.000158	0.000177	0.000208	0.000188	0.000148	0.000113	0.00009	0.000132	0.000169	0.000158	0.00013	0.000089	0.000067	0.000087	0.000115	0.000121	0.000081	0.000051	0.00005	0.000059	0.000072	0.000043	-0.000016	-0.000045	-0.000039	-0.00002	-8.00E-06	-0.000042	-0.000098	-0.000117	-0.000107	-0.00008	-0.00008	-0.000106	-0.000138	-0.000156	-0.000134	-0.00012	-0.000128	-0.000153	-0.00016	-0.000132	-0.000081	-0.000045	-0.000052	-0.000091	-0.000112	-0.000088	-0.000042	0	-0.000012	-0.000069	-0.000084	-0.000071	-0.000034	0.000029	0.000021	-0.000023	-0.000029	-6.00E-06	0.000043	0.000063	0.00004	-2.00E-06	-0.000024	0.000016	0.000051	0.00005	-5.00E-06	-0.000058	-0.00007	-0.000034	1.00E-06	-8.00E-06	-0.000041	-0.000096	-0.000093	-0.000033	-0.000023	-0.000035	-0.000064	-0.000101	-0.000082	-0.00004	-5.00E-06	-0.000014	-0.00004	-0.000045	-2.00E-06	0.000056	0.000069	0.000049	-5.00E-06	-0.000029	0.000028	0.000077	0.000084	0.000046	6.00E-06	4.00E-06	0.000023	0.000068	0.000061	-3.00E-06	-0.000041	-0.000056	-0.000027	0.000029	0.000022	-0.000038	-0.000068	-0.00007	-0.000029	0.000011	-0.000019	-0.000063	-0.000076	-0.000027	0.000028	0.000035	-9.00E-06	-0.000088	-0.000124	-0.000073	-1.00E-05	0.000011	-0.000034	-0.000095	-0.000108	-0.000067	-3.00E-06	0	-0.000044	-0.000053	-0.000045	-0.000011	0.000052	0.000025	-5.00E-06	0.000015	0.000041	0.000091	0.000114	0.000079	0.000038	0.000036	0.00009	0.000164	0.000208	0.000186	0.000149	0.000136	0.000177	0.000294	0.000373	0.00038	0.000393	0.000413	0.000492	0.000619	0.000678	0.000685	0.000689	0.000734	0.000823	0.000905	0.000916	0.000901	0.000909	0.000937	0.001008	0.001047	0.001022	0.00098	0.000957	0.000989	0.001031	0.001044	0.000994	0.000916	0.000856	0.000844	0.000876	0.000881	0.000894	0.000957	0.001017	0.001059	0.001047	0.000934	0.000831	0.000783	0.000776	0.000829	0.000863	0.000819	0.000794	0.000781	0.000787	0.000816	0.00078	0.000685	0.000596	0.00055	0.000559	0.000607	0.000586	0.000517	0.000445	0.000407	0.00042	0.00043	0.000389	0.00029	0.000203	0.000202	0.000236	0.000258	0.000238	0.000161	0.000131	0.00019	0.000295	0.000249	-0.000128	-0.000604	-0.000842	-0.000698	-0.000316	0.000157	0.000408	0.000451	0.000579	0.000611	0.000539	0.000412	0.000229	0.000105	0.000106	0.000141	0.000163	0.00013	0.000053	0.000015	0.000047	0.000134	0.000152	0.000094	0.000032	-0.000019	7.00E-06	0.000075	0.000044	-0.000024	-0.000075	-0.000054	0.000083	0.000206	0.000171	0.000078	-0.000021	-0.000053	0.000075	0.000141	0.000096	0.000013	-0.00005	-8.00E-06	0.000121	0.000173	0.000143	0.000083	0.000028	0.000042	0.000058	0	-0.0001	-0.000197	-0.000244	-0.000227	-0.000188	-0.000155	-0.000131	-0.000052	0.000095	0.000272	0.00027	0.000087	-0.000102	-0.000117	0.000027	0.000162	0.000153	-0.000041	-0.000177	-0.000145	0.000017	0.000136	0.000118	0.000074	0.000011	0.000016	0.000151	0.000203	0.000168	0.000096	0.000042	0.00007	0.000136	0.000183	0.000131	0.000053	0.000051	0.000055	0.00009	0.00013	0.000017	-0.000054	-0.000046	-0.000023	0.000051	0.000069	0.00002	-0.000023	0.000019	0.000116	0.000126	0.000098	0.000044	0	0.000016	0.000038	0.000037	-0.000063	-0.000091	-0.000028	0.000062	0.000163	0.000131	-0.000036	-0.000127	-0.000096	0.000025	0.000127	0.000058	-0.000075	-0.00012	-0.000048	0.000067	0.000102	-0.000033	-0.000122	-0.000087	0.000028	0.000135	0.000068	-0.000134	-0.000247	-0.000199	-0.000094	-0.000161	-0.000332	-0.000507	-0.000533	-0.000252	0.000032	0.000145	0.000011	-0.00003	0.000089	0.000316	0.000382	0.000058	-0.000396	-0.000509	-0.000345	-8.00E-06	0.000257	-0.000145	-0.000379	-0.000299	-0.000106	0.000242	0.000329	0.000134	-0.000096	-0.000074	0.000096	0.000152	-0.000057	-0.000317	-0.000329	-0.000173	0.000072	-5.00E-06	-0.000634	-0.001031	-0.000948	-0.000514	-0.000217	-0.000638	-0.001137	-0.000812	-0.000076	0.000879	0.00125	0.000264	-0.000774	-0.001162	-0.000497	0.00016	0.000384	9.00E-06	-0.000733	-0.000758	-0.00012	0.000661	0.000038	-0.000708	-0.000899	-0.000471	0.000526	0.000686	-0.000286	-0.001035	-0.000868	0.000024	0.000898	0.000678	-7.00E-06	-0.000506	-0.000171	0.00027	0.000468	0.000325	-0.000148	-0.000249	0.000083	0.000516	0.000358	-0.000202	-0.000623	-0.000295	0.000304	0.000738	0.000837	-0.000244	-0.000658	-0.000013	0.000139	0.000497	0.000428	-0.000067	0.000013	0.000459	0.000715	0.000069	-0.000384	-0.000592	-0.000318	0.001012	0.00095	0.00004	-0.000373	-0.000875	-1.00E-05	0.001154	0.000709	-0.000181	-0.000794	-0.000563	0.000456	0.000744	0.000217	-0.000378	0.001816	0.002165	0.002845	0.002914	0.000209	0.000198	0.000159	0.00013	0.000113	0.000087	0.000075	0.000105	0.000143	0.000169	0.000163	0.000145	0.000096	0.000057	0.00011	0.000149	0.000159	0.000182	0.000143	0.000122	0.000144	0.000164	0.000165	0.000163	0.000149	0.000131	0.000164	0.000154	0.000137	0.000124	0.000073	0.000074	0.000094	0.000096	0.00011	0.000092	0.000073	0.000069	0.000046	0.000075	0.00009	0.000069	0.000085	0.000012	-0.000031	2.00E-06	-0.000019	0.000042	0.000073	0.000036	0.000046	0.000035	0.000061	0.000045	0.000016	-2.00E-06	-0.000097	-0.000085	-0.000056	-0.000061	-0.000016	-0.000034	-0.00005	-0.000046	-0.000042	-0.000027	-0.000024	-0.000029	-0.000048	-0.000048	-0.000074	-0.000101	-0.000116	-0.00018	-0.000197	-0.000162	-0.000156	-0.000115	-0.000107	-0.000164	-0.000191	-0.000223	-0.000232	-0.000201	-0.000194	-0.000186	-0.00018	-0.000202	-0.000217	-0.000185	-0.000153	-0.000151	-0.000146	-0.000173	-0.000258	-0.000272	-0.000249	-0.000236	-0.000149	-0.000155	-0.000243	-0.000301	-0.000429	-0.000523	-0.00047	-0.000437	-0.00038	-0.00022	-0.000223	-0.000231	-0.000219	-0.000323	-0.000318	-0.000226	-0.000218	-0.000179	-0.000204	-0.000375	-0.000416	-0.000424	-0.000425	-0.000343	-0.000309	-0.000363	-0.000458	-0.000524	-0.000651	-0.000625	-0.000483	-0.00041	-0.000214	-0.00019	-0.00027	-0.000311	-0.000479	-0.000477	-0.00034	-0.000275	-0.00012	-0.000091	-0.000164	-0.000242	-0.000256	-0.000207	-0.000144	1.00E-05	0.000054	0.000066	0.000076	0.000065	0.000054	0.000042	0.000025	-0.000024	-0.000036	-0.000028	-0.000025	0.000011	0.000049	0.000044	0.000041	0.00002	-0.000044	-0.000056	-0.00005	-0.000051	-0.000029	-0.000032	-0.000067	-0.000065	-0.000039	-0.000029	0.000016	0.000019	-0.000023	-0.000056	-0.000076	-0.000075	-0.000053	-9.00E-06	3.00E-06	5.00E-06	9.00E-06	-1.00E-06	4.00E-06	0.000022	0.000027	0.000034	0.000032	8.00E-06	7.00E-06	0.000019	0.000024	0.000039	0.000051	0.000047	0.000048	0.00006	0.00007	0.000073	0.000077	0.000078	0.00007	0.000071	0.000076	0.000076	0.000079	0.000078	0.000064	0.000063	0.000066	0.00007	0.000084	0.0001	0.000097	0.000085	0.000078	0.00006	0.000053	0.000058	0.000058	0.000059	0.000058	0.000063	0.000054	0.000029	0.000021	7.00E-06	8.00E-06	0.000036	0.000043	0.000042	0.000041	0.000044	0.000045	0.000038	0.000029	-2.00E-06	-0.000043	-0.00005	-0.000043	-0.000038	-0.000011	0	0.000011	7.00E-06	-9.00E-06	-0.000017	-0.000051	-0.000049	-7.00E-06	8.00E-06	0.000036	0.000039	0.000013	1.00E-05	2.00E-06	0	8.00E-06	2.00E-06	7.00E-06	0.000019	0.00002	0.000034	0.000029	9.00E-06	-6.00E-06	-0.000035	-0.000057	-0.00007	-0.000085	-0.000111	-0.000116	-0.000112	-0.000111	-0.000091	-0.00008	-0.000091	-0.000097	-0.000111	-0.000139	-0.000148	-0.000159	-0.000175	-0.000188	-0.000202	-0.000222	-0.000226	-0.000207	-0.000214	-0.000228	-0.00024	-0.000274	-0.000286	-0.000283	-0.000279	-0.000258	-0.000255	-0.00025	-0.000252	-0.000297	-0.000326	-0.000314	-0.000309	-0.000287	-0.00024	-0.000256	-0.000286	-0.000291	-0.000315	-0.000338	-0.000369	-0.000388	-0.000418	-0.000413	-0.00036	-0.000336	-0.000304	-0.000295	-0.000318	-0.00031	-0.000284	-0.000268	-0.000236	-0.000244	-0.000284	-0.000308	-0.000306	-0.000269	-0.000213	-0.000167	-0.000215	-0.000284	-0.000355	-0.000449	-0.000535	-0.000592	-0.000711	-0.000968	-0.001335	-0.001419	-0.002008	-0.003077	-0.004763	-0.0054	-0.007598	-0.006007	-0.00971	-0.017246	-0.029658	-0.034629	-0.045918	-0.070234	-0.037238	-0.007427	-0.013368	-0.008082	0.00377	0.007198	0.0404	0.071406	0.02232	-0.111588	-0.443927	-0.626611	-0.11172	0.021845	0.442038	0.6271	0.092111	0.0728	-0.030623	-0.014016	0.046619	0.045298	0.063711	0.043693	0.019661	0.012204	-0.001211	-0.003765	-0.002309	-0.002515	-0.002301	-0.00553	-0.005426	-0.006325	-0.006663	-0.001854	0.001281	0.00382	0.005204	0.003353	0.001739	0.000457	-0.000075	0.000495	0.000744	0.000882	0.000778	0.000353	0.000285	0.00026	0.000255	0.000499	0.000464	0.000271	0.000213	0.000157	0.00012	0.000046	0.000012	0.000037	-0.000037	-0.000124	-0.000122	-0.000242	-0.000272	-0.000158	-0.000195	-0.000181	-0.000178	-0.000204	-0.00014	-0.000081	0.000045	0.000101	0.000103	0.000104	0.000022	-0.000021	-0.000051	-0.000063	-0.000059	-0.000014	0.00006	0.000091	0.000155	0.000137	0.000037	0.000023	9.00E-06	0.000016	0.000112	0.000112	0.000043	0.000024	-0.000029	-0.000051	-0.000034	-0.000012	0.000037	0.00007	0.000133	0.000148	0.000101	0.000066	0.000066	0.000047	0.000051	0.000085	0.00002	0.000011	0.000037	0.000053	0.000114	0.000155	0.000162	0.000133	0.000107	0.000107	0.000106	0.000109	0.00011	0.000093	0.000075	0.0001	0.000114	0.00012	0.000133	0.00013	0.00013	0.000134	0.000132	0.000119	0.00012	0.000126	0.000127	0.000135	0.000137	0.000125	0.000129	0.000143	0.000145	0.000149	0.000146	0.000128	0.000126	0.000137	0.000139	0.000149	0.000147	0.000128	0.00012	0.000108	0.000107	0.000116	0.000122	0.000129	0.000138	0.000156	0.000165	0.000177	0.000177	0.000157	0.000148	0.000136	0.000132	0.000134	0.000124	0.000129	0.00014	0.000147	0.000164	0.000157	0.000138	0.00013	0.000122	0.00012	0.000119	0.000109	0.000105	0.000105	0.000111	0.000128	0.000134	0.000141	0.000143	0.000134	0.000141	0.000138	0.000129	0.000131	0.000121	0.00012	0.000132	0.000137	0.00015	0.000141	0.000121	0.000104	0.000063	0.000063	0.000087	0.0001	0.000141	0.000146	0.00013	0.000116	0.000079	0.000073	0.000074	0.000083	0.000118	0.00013	0.000139	0.000137	0.000126	0.000112	0.000076	0.000071	0.000075	0.00008	0.000116	0.000119	0.000098	0.000093	0.000073	0.000072	0.000091	0.000096	0.000106	0.000107	0.000096	0.000097	0.000105	0.000104	0.000103	0.000102	0.000093	0.000094	0.000108	0.000109	0.000105	0.000103	0.0001	0.000093	0.000085	0.000082	0.00007	0.000072	0.000095	0.0001	0.000104	0.000104	0.000093	0.000088	0.000087	0.000085	0.000083	0.00008	0.000079	0.000071	0.000053	0.000049	0.000044	0.000049	0.000076	0.000082	0.000085	0.000081	0.000057	0.000048	0.000042	0.000037	0.000037	0.000039	0.000045	0.000048	0.000057	0.000058	0.00005	0.000051	0.000057	0.000054	0.00005	0.000047	0.000035	0.000029	0.00003	0.000026	0.000016	0.000016	0.000024	0.000024	0.000025	0.000025	0.000018	0.000018	0.000032	0.000024	1.00E-06	-6.00E-06	-0.000021	-0.00002	1.00E-05	9.00E-06	-5.00E-06	-0.000013	-0.00004	-0.000041	-0.000027	-0.000016	1.00E-05	0.000015	0.000012	8.00E-06	-8.00E-06	-0.000018	-0.000027	-0.000032	-0.000038	-0.000033	-0.000015	-0.000011	-5.00E-06	-8.00E-06	-0.00003	-0.000028	-0.000016	-0.000025	-0.000019	-0.000036	-0.000066	-0.000056	-0.000043	-0.000036	-0.000022	-0.000023	-0.000051	-0.000065	-0.000074	-0.00008	-0.000067	-0.000039	-0.00003	-0.000027	-0.000031	-0.000055	-0.000068	-0.000084	-0.000089	-0.000083	-0.000078	-0.000054	-0.00005	-0.000055	-0.000062	-0.000095	-0.000106	-0.000107	-0.000102	-0.000076	-0.000062	-0.000042	-0.000038	-0.000044	-0.000056	-0.000094	-0.000105	-0.000114	-0.000111	-0.00008	-0.000071	-0.000067	-0.000065	-0.000075	-0.000077	-0.000072	-0.000075	-0.000074	-0.000086	-0.000119	-0.000122	-0.000123	-0.00011	-0.000067	-0.000056	-0.000065	-0.000061	-0.000069	-0.000075	-0.000066	-0.000097	-0.000134	-0.000159	-0.000181	-0.000161	-0.00013	-0.000077	-0.000046	-0.000038	-0.000029	-0.000061	-0.000065	-0.000041	-0.000377	-0.000469	-0.000818	-0.000953	-0.000545	-0.000477	0.000058	0.000663	0.000789	0.001081	0.000997	0.000321	0.000061	-0.000205	-0.000406	-0.000361	-0.000565	-0.000602	-0.000592	-0.00038	0.000429	0.000649	0.000761	0.000735	0.000156	-0.0004	-0.000449	-0.000108	-0.000196	-0.000278	-0.000459	-0.001364	-0.001754	-0.001425	-0.001376	-0.001265	-0.001925	-0.002184	-0.001986	-0.001438	0.00118	0.002137	0.001781	0.002473	0.001184	0.001944	0.003999	0.007781	0.010833	0.009554	0.013668	0.016178	0.021239	0.029697	0.028791	0.026859	0.008588	0.004498	0.033199	0.060242	1.608722	-0.195215	-0.457448	-0.691323	-1.597281	0.211186	0.448632	0.687161	0.342514	-0.017738	-0.014975	-0.025257	-0.32723	0.008798	-0.012272	-0.025189	-0.003489	0.017057	0.101949	0.050491	-0.032326	-0.056494	-0.143574	-0.12621	-0.064492	-0.050812	-0.032305	0.00312	0.034468	0.07444	0.085189	0.071532	0.076052	0.076508	0.075231	0.095546	0.028304	-0.070625	-0.128468	-0.167359	-0.108588	-0.035011	0.053271	0.202256	0.505524	0.615818	-0.001445	-0.146716	-0.466029	-0.57826	0.054458	0.440355	-5.391888	-0.336239	0.659226	-0.493368	5.336791	0.280019	-0.769052	0.004977	-0.015626	-0.724202	0.245629	0.246208	-0.132005	0.678736	-0.28469	-0.277974	0.125268	0.021083	0.001702	-0.0174	-0.034982	-0.043305	-0.035669	-0.008925	0.066368	0.095088	0.092835	0.116994	0.215559	-0.733425	-0.23512	-0.156987	-0.263263	0.691329	0.204393	0.096039	0.054007	0.026122	0.014098	0.018156	0.017206	0.0214	0.021854	0.015755	0.003268	-0.010794	-0.024302	-0.034054	-0.036224	-0.031377	-0.018675	-0.007043	0.005515	0.012706	0.015061	0.014558	0.009561	0.001601	-0.000959	-0.002328	-0.002558	0.000986	0.002523	0.0019	0.002431	0.002071	0.000147	-0.000996	-0.002406	-0.003078	-0.002983	-0.001671	0.000302	0.001645	0.00263	0.002685	0.001889	0.000742	-0.000205	-0.000494	-0.000642	-0.000551	0.000064	0.000538	0.000651	0.00088	0.000777	0.000295	0.000109	-0.000151	-0.000155	-0.000112	-0.000085	0.000088	0.000108	0.00011	0.00015	0.000113	-0.000025	-3.00E-06	-0.000034	0.000036	0.000066	-0.000091	-0.000131	-0.000339	-0.000317	-0.000047	0.000064	0.000375	0.00043	0.000231	0.000051	-0.000221	-0.000551	-0.000636	-0.00053	-0.000271	0.000165	0.000448	0.000656	0.000703	0.000664	0.000819	0.001057	0.001231	0.001208	0.000556	-0.000194	-0.000955	-0.001203	-0.000726	-0.000541	-0.000431	-0.000344	-0.000553	-0.000439	-0.000118	0.000051	0.000261	0.000354	0.000499	0.000563	0.000432	0.000346	0.000109	-0.000161	-0.000211	-0.000208	-0.000221	-0.000209	-0.000183	-0.000225	-0.000136	0.000099	0.000193	0.000302	0.000299	0.000183	0.000187	0.000215	0.000225	0.000193	0.000024	-0.000113	-0.000218	-0.000259	-0.000216	-0.000199	-0.000165	-0.000144	-0.000093	-0.000011	0.000064	0.000225	0.000466	0.000638	0.0007	0.000631	0.000411	0.000057	-0.000076	-0.000114	-0.000132	-5.00E-06	0.000043	0.000031	0.000073	0.00007	5.00E-06	-0.00009	-0.000247	-0.000257	-0.000194	-0.000125	-1.00E-06	0.000043	0.000039	0.00009	0.000209	0.000226	0.000232	0.000143	-0.000121	-0.000258	-0.000247	-0.000215	-0.000031	0.000168	0.000234	0.000361	0.000388	0.000415	0.000344	0.000116	0.000016	-0.00013	-0.000129	0.00009	0.000191	0.000171	0.00005	-0.000201	-0.000431	-0.000355	-0.000286	-0.000116	0.000165	0.0002	0.000276	0.000325	0.000256	0.000225	0.000244	0.000193	0.000144	0.00009	-0.000028	-0.00014	-0.000222	-0.000262	-0.000211	-0.000062	0.000054	0.000171	0.000246	0.000286	0.000268	0.000229	0.00018	0.000065	3.00E-06	-0.000026	-0.000081	-0.000175	-0.000173	-0.000123	-0.000123	0.000043	0.000069	0.000016	0.000057	-0.000055	-0.000035	-0.000021	-0.00007	0.000015	0.000085	0.000088	0.000149	0.000119	-0.000092	-0.00008	-1.00E-06	0.000059	0.000321	0.000332	0.000203	0.000083	-0.000118	-0.000136	-0.000058	0.000182	0.000311	0.000281	0.000273	0.000042	-0.00008	-0.00009	-0.000154	-0.000208	-0.000166	-9.00E-06	-1.00E-06	4.00E-06	-0.000035	-0.000305	-0.000286	-0.000089	0.000172	0.000485	0.000527	0.00038	8.00E-06	-0.000257	-0.000344	-0.000237	0.000099	0.000274	0.000314	0.000202	-0.000226	-0.000365	-0.000361	-0.000301	0.000059	0.000167	0.000216	0.000196	0.000019	-0.000059	-0.000196	-0.000233	-9.00E-06	0.00007	0.000226	0.000368	0.000111	-0.000015	-0.000078	-0.000266	-0.000236	-0.000127	-0.00017	-0.000057	0.000133	0.000217	0.000328	0.000407	0.000372	0.000265	0.000259	0.000339	0.000274	0.000259	0.000134	-0.000268	-0.000411	-0.000498	-0.000663	-0.000357	-0.000165	-0.000095	0.000302	0.000154	-0.00011	-0.000057	-0.000212	-0.000232	0.000028	-0.000106	-0.00035	-0.000294	-0.000376	-0.000215	0.000177	0.000339	0.000394	0.000293	-0.000025	-0.00029	-0.000578	-0.000631	-0.000473	-0.000351	0	0.000181	0.00022	0.000229	0.000216	-0.000089	-0.000399	-0.000367	-0.000402	-0.000119	0.000322	0.000396	0.000397	0.000338	0.000048	-0.000272	-0.000513	-0.000621	-0.000515	-0.00006	0.000283	0.000454	0.000572	0.000375	0.000183	0.000081	-0.000038	-0.000231	-0.000396	-0.000599	-0.000932	-0.00105	-0.000949	-0.000536	0.000132	0.000584	0.000853	0.000517	0.000116	-0.000193	-0.000323	0.000022	0.000218	0.000513	0.000504	0.000321	0.000121	0.000094	0.000289	0.000182	0.00019	-0.000087	-0.000825	-0.00088	-0.000722	-0.000793	-0.000399	-0.000199	-0.000481	-0.000321	0.000124	0.000174	0.000439	0.000498	-0.0001	-0.000436	-0.000622	-0.000627	-0.000316	0.000057	0.000173	0.000202	0.000436	0.000378	0.000357	0.000365	-0.000122	-0.000328	-0.000187	0.000071	0.000446	0.000229	-0.000062	-0.001009	-0.001562	-0.000511	-0.000258	0.0008	0.001672	0.000525	0.000367	-0.000294	-0.001106	-0.000584	-0.000591	-0.000365	-0.000122	-0.000265	0.000066	0.000335	0.000613	0.000652	0.000441	0.0005	0.000354	0.000529	0.000411	-0.000211	-0.000417	-0.000807	-0.000815	-0.000504	-0.00022	-0.000269	-0.00049	-0.000824	-0.001646	-0.001308	-0.001079	-0.001	-0.00007	0.000371	0.001071	0.002805	0.003197	0.00329	0.002604	-0.00006	-0.000892	-0.001614	-0.001643	-0.00012	-0.000176	-0.000997	-0.000958	-0.00072	-0.000035	0.002361	0.002365	0.000175	-0.001003	-0.003589	-0.004489	-0.003297	-0.002272	-0.000869	0.000752	0.003552	0.003498	0.002239	0.001436	-0.001954	-0.00243	-0.000475	-0.000407	-0.000652	0.000345	0.001232	0.001552	0.003738	0.002884	-0.000663	0.000748	0.000158	0.000376	0.000546	-0.00297	-0.00442	-0.004549	-0.00269	-0.000793	0.000471	0.00212	0.004119	0.003865	0.003435	0.000385	-0.005237	-0.006416	-0.006843	-0.006444	-0.00461	-0.004342	-0.004497	-0.003023	0.000057	0.002737	0.007805	0.009131	0.009055	0.010358	0.00542	0.003868	-0.001351	-0.004455	-0.001328	-0.003708	0.003008	0.003109	-0.003134	-0.002627	-0.008791	-0.010475	-0.008872	-0.008424	-0.003928	-0.00159	0.001793	0.00726	0.006872	0.003305	0.001639	-0.003815	-0.005514	0.000155	0.002137	0.002443	0.003654	0.004329	0.001622	-0.000553	-0.005921	-0.022693	-0.03273	-0.035154	-0.048191	-0.085648	-0.136997	3.042022	0.521318	-0.202291	0.133767	-2.996037	-0.447299	0.310846	0.059395	0.034644	0.029611	0.0279	-0.018782	-0.062027	-0.078753	-0.053857	0	0																																																																																																																																																																																																																																																																																																																																																																																																																																																																																																																																																																																																																																																																																																																																																																																																																																																																																																																																																																																																																																																																																																																																																																																																																																																																																																																																																																																																																																																																																																																																																																																																																																																																																																																																																																																																																																																																																																																																																																																																																																																																																																																																																																																																																																																																																																																																																																																																																																																																																																																																																																																																																																																																																																																																																																																																																																																																																																																																																																																																																																																																																																																																																																																																																																																																																																																																																																																																																																																																																																																																																																																																																																																																																																																																																																																																																																																																																																																																																																																																																																																																																																																																																																																																																																																																																																																																																																																																																																																																																																																																																																																																																																																																																																																																																																																																																																																																																																																																																																																																																																																																																																																																																																																																																																																																																																																																																																																																																																																																																																																																																																																																																																																																																																																																																																																																																																																																																																																																																																																																																																																																																																																																																																																																																																																																																																																																																																																																																																																																																																																																																																																																																																																																																																																																																																																																																																																																																																																																																																																																																																																																																																																																																																																																																																																																																																																																																																																																																																																																																																																																																																																																																																																																																																																																																																																																																																																																																																																																																																																																																																																																																																																																																																																																																																																																																																																																																																																																																																																																																																																																																																																																																																																																																																																																																																																																																																																																																																																																																																																																																																																																																																																																																																																																																																																																																																																																																																																																																																																																																																																																																																																																																																																																																																																																																																																																																																																																																																																																																																																																																																																																																																																																																																																																																																																																																																																																																																																																																																																																																																																																																																																																																																																																																																																																																																																																																																																																																																																																																																																																																																																																																																																																																																																																																												
